# Supplementary material for: Clinical, pathophysiologic, and genomic analysis of the outcomes of primary head and neck malignancy after pulmonary metastasectomy
Source: Sci Rep. 2019 Sep 9;9:12913. doi: 10.1038/s41598-019-49212-y (PMC6733860; doi:10.1038/s41598-019-49212-y)
Supplement: Supplementary file 2 — Supplemental Table S4-S12 [file 41598_2019_49212_MOESM2_ESM.xls]

## Sheet: Table S4
	Table S4. The detailed information of the finally selected variants of each groups.
		Short-term PMS HNSCC	Long-term PMS HNSCC	ACC
	SNP	2290	2189	2309
	Missense mutations	1892	1795	1908
	Nonsense mutations	350	334	354
	Splice sites	44	55	45
	Stop-loss mutations	4	5	2
	INDEL	11	12	7
	In-frame mutations	1	1	1
	Loss-of-function mutations(frameshifts)	10	11	6

## Sheet: Table S5
	Table S5. A total of 1036 alterative genes were called from short-term PMS HNSCC
A2ML1	AIFM1	ATP1A3	C8B	CIC	CSF1R	DSPP	F10	GAN	GUCY2C	IMPG2	KPNA7	MATN3	MYO6	OPA1	PLP1	RAD51C	SDHD	SMC1A	TGFBR2	UBE3A
AAAS	AIRE	ATP2A2	C9	CISD2	CSPP1	DTNA	F11	GATA1	GYPA	INF2	KRAS	MBTPS2	MYO7A	OPHN1	PMM2	RAD51D	SEC23B	SMPD1	TGM1	UBE3B
ABAT	AK1	ATP6V0A2	CA1	CIT	CSRP3	DYNC1H1	F13A1	GATA2	HADH	INPP5E	KRT14	MC4R	MYOC	OPN1MW	PMPCA	RAD54L	SEMA3A	SNCA	THRA	UPP1
ABCA12	AKAP9	ATP6V1B1	CABP4	CLCN1	CSTA	DYNC2H1	F8	GATA3	HADHB	INS	KRT16	MCC	MYOT	OPN1SW	PMS2	RAG1	SERPINA3	SNRNP200	THRB	UROD
ABCA4	AKR1C2	ATP7B	CACNA1A	CLCN2	CTC1	DYRK1A	F9	GATA4	HAL	INSR	KRT17	MCCC1	MYPN	OPTN	PNKP	RAPSN	SERPINC1	SNTA1	TIMP3	UROS
ABCB4	ALDH18A1	ATP8B1	CANT1	CLCN5	CTLA4	DYSF	FAAH2	GATA6	HBA1	INVS	KRT2	MCOLN1	NAGA	OR5L1	PNP	RARS2	SETBP1	SNX10	TJP2	USH1C
ABCB7	ALDH3A2	ATR	CAPN3	CLCN7	CTNNB1	EARS2	FADD	GATAD1	HBA2	IQSEC2	KRT3	MCPH1	NALCN	ORC1	PNPLA2	RAX2	SETX	SOBP	TK2	USH2A
ABCC2	ALDH7A1	AVPR2	CASK	CLDN14	CTRC	ECE1	FAM111A	GBA	HBB	IRAK4	KRT5	MECP2	NBAS	ORC6	PNPLA6	RB1	SGCA	SOD1	TLL1	VCL
ABCC8	ALDOB	AXIN2	CASP8	CLDN16	CTSA	ECHS1	FAM161A	GBE1	HBD	ISG15	KRT74	MED13L	NDP	OTC	POGLUT1	RBM20	SH2D1A	SOS1	TMC1	VCP
ABCC9	ALG6	B3GALNT2	CASQ2	CLN3	CTSC	ECT2L	FAM20A	GCDH	HBG1	ISPD	KRT9	MEFV	NDUFA1	OTOF	POLD1	RBM8A	SH3TC2	SOX9	TMEM127	VDR
ABCD1	ALG8	B3GALT6	CASR	CLN5	CTSK	EDA	FANCA	GCH1	HBG2	ITGB2	LAMA2	MEGF8	NDUFA9	OXCT1	POLE	RDH5	SHH	SP110	TMEM165	VHL
ABCG5	ALK	B3GALTL	CBL	CLN6	CUBN	EDAR	FANCE	GCK	HDC	ITGB3	LAMA3	MEN1	NDUFAF1	PAFAH1B1	POLG	RECQL4	SI	SPAST	TMEM216	VLDLR
ABHD12	ALOX12B	B4GALNT1	CBS	CNGB1	CUL7	EDNRB	FANCI	GDAP1	HEPACAM	ITGB6	LAMA4	MERTK	NDUFAF5	PAH	POLR1C	REEP1	SIX6	SPATA7	TMEM43	VPS13B
ACAD8	ALPL	B4GALT7	CC2D1A	CNGB3	CYBB	EEF1A2	FBN1	GDF2	HEXA	ITK	LAMB2	MET	NDUFS1	PAK3	POLR3A	RET	SLC10A2	SPEG	TMEM67	VPS33B
ACAD9	AMH	B9D1	CC2D2A	CNNM4	CYLD	EFCAB6	FBN2	GDF3	HEXB	IVD	LAMB3	MFN2	NDUFS3	PALB2	POLR3B	RFT1	SLC12A3	SPG11	TMEM70	VRK1
ACADM	AMPD1	BAG3	CCBE1	CNTNAP2	CYP17A1	EFEMP2	FBP1	GDF5	HFE	IYD	LAMC1	MINPP1	NDUFV1	PANK2	POMGNT1	RGS9	SLC19A3	SPG21	TMIE	VSX1
ACADS	AMPD3	BBS1	CCDC171	COCH	CYP19A1	EGF	FECH	GFAP	HFE2	JAGN1	LAMP2	MITF	NEB	PARK2	POMT1	RHO	SLC1A1	SPR	TMPRSS3	VWF
ACADSB	AMT	BBS2	CCDC50	COG1	CYP24A1	EGFR	FERMT1	GFM1	HGD	JAK3	LARS2	MKS1	NEBL	PARK7	POR	RIPK4	SLC20A2	SPRED1	TNC	WAS
ACADVL	ANG	BBS4	CCDC88C	COG4	CYP27A1	EHMT1	FGA	GGCX	HLCS	KBTBD13	LBR	MLC1	NEXN	PAX3	POT1	RMND1	SLC22A12	SPTA1	TNFRSF11A	WDR19
ACAT1	ANK2	BBS7	CD36	COL10A1	CYP27B1	EIF2AK3	FGD4	GHR	HMBS	KCNA1	LCAT	MLH1	NF1	PAX4	POU1F1	RNASEH2C	SLC22A5	SPTB	TNFRSF13B	WDR34
ACE	ANK3	BBS9	CD40LG	COL17A1	CYP2C9	EIF2AK4	FGF10	GHRHR	HMGCL	KCNA5	LDB3	MMAA	NF2	PAX9	PPARG	RNF213	SLC25A13	SPTBN2	TNFRSF14	WDR35
ACOX1	ANO10	BCHE	CD79A	COL1A1	CYP2U1	EIF2B2	FGF3	GHRL	HMGCS2	KCND3	LDLR	MMP13	NFE2L2	PC	PPP2R5B	RNF216	SLC25A15	SPTLC1	TNFRSF1A	WDR62
ACSL4	ANO3	BCKDHA	CDC6	COL1A2	CYP4V2	EIF2B3	FGFR1	GIF	HNF1A	KCNE1	LEMD3	MMP20	NFIX	PCNT	PPT1	RNF6	SLC25A22	SRGAP1	TNNC1	WFS1
ACTA2	ANO5	BCKDHB	CDC73	COL27A1	DARS	EIF2B4	FGFR3	GIGYF2	HOGA1	KCNE2	LGI1	MOCS2	NHS	PDE10A	PRKAG2	ROBO3	SLC25A4	STAMBP	TNNI3	WNT10A
ACTB	APC	BCL10	CDH1	COL2A1	DBT	EIF2B5	FGG	GIPC3	HPS1	KCNH2	LHCGR	MPO	NIN	PDE6B	PRKAR1A	RORC	SLC26A2	STAR	TNNT2	WNT7A
ACTN2	APCDD1	BCS1L	CDH23	COL3A1	DCC	ELAC2	FH	GJB2	HPS3	KCNJ11	LHFPL5	MPV17	NIPBL	PDGFB	PRKCG	RPGRIP1	SLC26A4	STAT1	TNPO3	WRN
ACTN4	APOC2	BEST1	CDKL5	COL4A1	DCLRE1C	ELMOD3	FIG4	GJB4	HR	KCNJ18	LIG4	MPZ	NKX2-5	PDHA1	PRKG1	RPGRIP1L	SLC26A5	STIM1	TP53	WT1
ACVR1	APOE	BICD2	CDKN1C	COL4A4	DCTN1	ELN	FLCN	GJB6	HSD17B10	KCNJ2	LMNA	MSH2	NLRC4	PDYN	PRKRA	RPS10-NUDT3	SLC26A8	STRC	TP63	XPC
ACVRL1	APOPT1	BIN1	CDON	COL4A5	DCX	ELOVL4	FLG	GLA	HSD17B3	KCNJ5	LOXHD1	MSH6	NLRP3	PEPD	PRNP	RPS19	SLC29A3	STUB1	TPI1	XPNPEP3
ACY1	APTX	BIVM-ERCC5	CDT1	COL5A1	DDR2	EMD	FLNB	GLB1	HSD17B4	KCNQ1	LPIN1	MSR1	NOD2	PEX10	PRODH	RPS26	SLC2A1	STXBP1	TPM1	YARS
ADA	AQP1	BLM	CECR1	COL6A1	DDX11	ENG	FLT3	GLDC	HSD3B2	KCNQ2	LPIN2	MTFMT	NOTCH1	PGAP3	PROKR2	RTTN	SLC2A10	SUFU	TPM2	ZEB2
ADAM10	AQP2	BMP1	CEP152	COL6A2	DES	ENPP1	FLT4	GLE1	HSF4	KCNQ4	LPL	MTHFR	NOTCH3	PGK1	PRPF3	RUNX1	SLC2A9	SUMF1	TPM3	ZFPM2
ADAM9	AR	BMPR1A	CEP164	COL7A1	DGKE	EP300	FMO3	GLI2	HTRA1	KCNV2	LRP2	MTM1	NPC1	PGM3	PRPH2	RUNX2	SLC34A3	SYN1	TRAF3	ZMPSTE24
ADAMTS10	ARG1	BMPR2	CEP290	COLQ	DHCR7	EPB41L4A	FN1	GLRB	HYLS1	KDM5C	LRP4	MTR	NPC2	PHF8	PRPS1	RYR1	SLC35A1	SYNE1	TRAPPC9	ZMYND10
ADAMTS18	ARHGAP26	BRAF	CFH	COQ2	DHDDS	EPG5	FREM2	GLUD1	IDS	KIAA0196	LRP5	MTRR	NPHP3	PHGDH	PRRX1	RYR2	SLC35D1	TAB2	TRIM37	ZNF335
ADAMTSL2	ARID2	BRCA1	CFI	COQ6	DHODH	EPHA2	FRMD7	GM2A	IDUA	KIAA1279	LRPPRC	MUT	NPHS1	PHKA2	PRSS56	SACS	SLC39A8	TACR3	TRIOBP	ZNF711
ADAR	ARL6	BRCA2	CFL2	CP	DICER1	EPM2A	FSHB	GMPPA	IER3IP1	KIF21A	LRRK2	MUTYH	NPHS2	PHKB	PSEN1	SAR1B	SLC3A1	TAF4B	TRMT10A
ADCK3	ARMC4	BRIP1	CFTR	CPOX	DKC1	EPX	FTCD	GNAS	IFIH1	KIF22	LYST	MVK	NPR2	PHKG2	PSTPIP1	SBF1	SLC40A1	TANGO2	TRMU
ADGRG1	ARSA	BSCL2	CHD7	CPT1A	DLAT	ERCC2	FUS	GNB4	IFNGR1	KIF5A	LZTFL1	MYBPC1	NR0B1	PHYH	PTCH1	SCN11A	SLC4A1	TAZ	TRPC4
ADGRV1	ARSB	BSND	CHD8	CPT2	DLD	ERCC3	FXN	GNE	IFT172	KIF7	LZTR1	MYBPC3	NR0B2	PIEZO2	PTEN	SCN1A	SLC4A11	TBC1D24	TRPS1
ADIPOQ	ARSE	BTD	CHEK2	CRBN	DMD	ERCC4	FYCO1	GNPTAB	IFT80	KIRREL3	MAB21L2	MYH2	NR3C1	PIGL	PTF1A	SCN1B	SLC4A4	TBCE	TRPV4
ADNP	ARX	BTK	CHKB	CREBBP	DNAH11	ERCC6	FZD4	GNRHR	IGHMBP2	KIT	MAD1L1	MYH3	NR3C2	PIK3R1	PTPN11	SCN2A	SLC6A5	TBX5	TSC2
ADSL	ASL	BUB1B	CHMP2B	CRH	DNMT3B	ERCC6L2	FZD6	GP9	IKBKG	KITLG	MAGI2	MYH6	NR5A1	PITX2	PVRL4	SCN2B	SLC7A14	TBXAS1	TSHB
AFG3L2	ASPM	C10orf2	CHN1	CRX	DOLK	ESCO2	G6PC3	GPC3	IL10RB	KLF1	MAMLD1	MYH7	NRAS	PKD1	PYCR1	SCN5A	SLC7A7	TERT	TSHR
AGA	ASS1	C19orf12	CHRNA1	CRYAA	DPM1	ETFB	G6PD	GPIHBP1	IL12RB1	KLF6	MAN1B1	MYL2	NSD1	PKHD1	PYGL	SCN8A	SLC7A9	TF	TSPAN12
AGK	ASXL1	C1QTNF5	CHRND	CRYAB	DSC2	ETV6	GAA	GPSM2	IL17RD	KLHL3	MANBA	MYLK	NT5C2	PKLR	PYGM	SCN9A	SLC9A6	TFAP2A	TTN
AGL	ATF6	C2CD3	CHRNE	CRYBA4	DSG1	EXOSC3	GALC	GRHPR	IL1RAPL1	KLHL7	MAP2K1	MYO15A	NT5C3A	PKP2	QDPR	SCNN1A	SLURP1	TFAP2B	TTPA
AGT	ATL1	C2orf71	CHRNG	CRYBB2	DSG2	EXT2	GALE	GRIN2A	IL1RN	KMT2C	MAP2K2	MYO1A	NTRK1	PLA2G6	RAB18	SCNN1B	SMAD3	TG	TTR
AGXT	ATL3	C5	CHST14	CRYBB3	DSG4	EYA1	GALNS	GRIN2B	IL36RN	KMT2D	MARS	MYO3A	OAT	PLEKHG5	RAB3GAP1	SCNN1G	SMAD4	TGFB1	TULP1
AHI1	ATM	C5orf42	CHST6	CRYGC	DSP	EZH2	GALT	GSS	IL7R	KNG1	MAT1A	MYO5B	OCRL	PLOD1	RAB3GAP2	SDHAF1	SMARCA4	TGFBR1	TYR

## Sheet: Table S6
	Table S6. A total of 1026 alterative genes were called from long-term PMS HNSCC
AASS	AKAP9	ATP2A2	CASP10	COL10A1	CYP27B1	EIF4G1	FLT3	GLI2	HTRA1	KCNJ13	LPAR6	MSH6	NLRP3	PGAP3	PRODH	SAR1B	SLC26A5	SPTLC1	TMPRSS3	VDR
ABAT	AKR1C2	ATP2C1	CASQ2	COL17A1	CYP4V2	ELAC2	FLVCR1	GLI3	HUWE1	KCNJ2	LPIN1	MSX1	NNT	PGM1	PROKR2	SCN1A	SLC27A4	SRP72	TMPRSS6	VHL
ABCA1	ALAS2	ATP6V0A2	CASR	COL1A1	CYP7B1	ELMOD3	FLVCR2	GLRB	HYAL1	KCNQ1	LPL	MTHFR	NOD2	PHEX	PROS1	SCN1B	SLC29A3	SRY	TNFRSF11A	VLDLR
ABCA12	ALB	ATP6V0A4	CAV3	COL1A2	D2HGDH	ELP2	FMO3	GNAI3	IARS2	KCNQ3	LRP2	MTM1	NOG	PHF6	PRPH2	SCN2A	SLC2A1	ST3GAL3	TNFRSF11B	VPS13B
ABCA3	ALDH18A1	ATP6V1B1	CBS	COL27A1	DAG1	EMD	FMR1	GNAL	ICK	KCNT1	LRP4	MTMR14	NOTCH1	PHKA1	PRPS1	SCN4A	SLC2A10	STAMBP	TNFRSF13B	VPS53
ABCA4	ALDOA	ATP7B	CC2D1A	COL2A1	DARS	ENPP1	FOXL2	GNAO1	IDH2	KCNV2	LRP5	MTR	NOTCH3	PHKA2	PRRT2	SCN5A	SLC2A2	STAT1	TNFRSF1A	VRK1
ABCB11	ALDOB	ATRX	CC2D2A	COL3A1	DCC	EPB41	FOXP2	GNAS	IDUA	KDM5C	LRPPRC	MTRR	NPC1	PHKG2	PRX	SCN8A	SLC30A2	STAT3	TNFRSF4	WDR19
ABCB4	ALG6	AVP	CCBE1	COL4A1	DCLRE1C	EPM2A	FOXP3	GNE	IFT122	KERA	LRRC6	MTSS1L	NPHP4	PI4KA	PSEN1	SCNN1A	SLC34A1	STAT5B	TNNI3	WDR34
ABCC8	ALG8	AVPR2	CCDC40	COL4A4	DCTN1	ERBB2	FRMD7	GNPTAB	IFT140	KIF1A	LRRK2	MTTP	NPHS1	PIEZO2	PTCH1	SCNN1B	SLC34A2	STIL	TNNT2	WDR35
ABCD1	ALK	BBS4	CD247	COL4A5	DCX	ERCC2	FSHR	GNRHR	IFT27	KIF1C	MAB21L2	MUT	NPHS2	PIGQ	PTEN	SCNN1G	SLC35A1	STIM1	TOR1A	WDR62
ABCG5	ALMS1	BBS5	CD3D	COL6A1	DDB2	ERCC3	FUS	GP9	IGF1R	KIF22	MAD1L1	MUTYH	NPR2	PIK3CA	PTH1R	SCO2	SLC35A2	STK11	TP53	WFS1
ABHD12	ALOX12B	BCHE	CD3G	COL6A2	DDR2	ERCC4	FUT1	GPD1L	IGF2R	KIF5A	MAFB	MYBPC1	NR2F1	PIK3R1	PTPN11	SDHAF1	SLC35G1	STRA6	TP63	WISP3
ACAD8	ALPL	BCKDHA	CD40LG	COL6A3	DDX11	ERCC6	FUZ	GPI	IL10RA	KLF6	MAK	MYBPC3	NR3C2	PINK1	PTS	SDHC	SLC39A5	STRC	TPI1	WNK4
ACAD9	ALS2	BCKDHB	CDH1	COL7A1	DEAF1	ERCC8	G6PC	GPIHBP1	IL11RA	KLHL7	MAN1B1	MYH14	NSD1	PKD2	PYGL	SEC23B	SLC3A1	STT3A	TPM1	WNT1
ACADM	AMPD1	BCKDK	CDH23	COLQ	DEPDC5	ESCO2	G6PC3	GPSM2	IL17RD	KMT2C	MAN2B1	MYH2	NSUN2	PKHD1	PYGM	SECISBP2	SLC40A1	STX11	TPM3	WRAP53
ACADS	AMPD2	BCL10	CDK5RAP2	COQ6	DES	ESPN	G6PD	GRHPR	IL2RG	KMT2D	MANBA	MYH3	NTF4	PKP2	QARS	SEMA4A	SLC46A1	STXBP1	TREX1	WRN
ACADSB	AMPD3	BCS1L	CDKL5	CORIN	DFNA5	ESRRB	GAA	GRIA3	IL36RN	KNG1	MAT1A	MYH6	NTRK1	PLA2G4A	RAB3GAP2	SEPN1	SLC4A1	STXBP2	TRIM32	WT1
ACADVL	AMT	BEST1	CDKN1B	COX10	DFNB31	ETFA	GALC	GRIN2A	IL7R	KRAS	MATN3	MYH7	OAT	PLA2G5	RAB7A	SERPINA7	SLC4A11	SUFU	TRIOBP	WWOX
ACE	ANK2	BFSP1	CECR1	CPA6	DFNB59	ETFB	GALNS	GRIN2B	ILDR1	KRT1	MBTPS2	MYH9	OCRL	PLA2G6	RAG1	SERPINC1	SLC52A2	SUMF1	TRPS1	XDH
ACKR1	ANK3	BHLHA9	CEP104	CPOX	DGKE	ETFDH	GALT	GRM6	ILK	KRT10	MC2R	MYLK2	OPA1	PLCE1	RAPSN	SERPINF2	SLC52A3	SYNE1	TRPV4	YARS2
ACOX1	ANKH	BIN1	CEP152	CPS1	DGUOK	EVC2	GAN	GRN	IMPAD1	KRT12	MCC	MYO1A	OPN1SW	PLD1	RARS	SETBP1	SLC5A5	SYNE2	TSC1	ZAP70
ACSL4	ANO10	BIVM-ERCC5	CEP290	CPT1A	DHCR7	EXT1	GAS1	GUCA1A	IMPG2	KRT14	MCCC2	MYO5B	OPTN	PLOD1	RARS2	SETX	SLC6A19	SZT2	TSC2	ZEB2
ACTB	ANTXR2	BLM	CFH	CPT2	DHODH	EYA1	GATA1	GUCY2C	INF2	KRT17	MCPH1	MYO6	OTC	PLP1	RAX	SFTPC	SLC6A5	TAF4B	TSEN2	ZFPM2
ACTC1	AP2S1	BLVRA	CFI	CR2	DLD	EYS	GATA4	GUCY2D	INPP5E	KRT5	MECP2	MYO7A	OTOA	PMM2	RB1	SGCA	SLC7A14	TAZ	TSHB	ZMPSTE24
ACTG2	AP3B1	BMP1	CFTR	CREBBP	DLL3	EZH2	GATAD1	GUSB	INS	KRT6A	MED12	MYOC	OTOF	PMP22	RBM8A	SGCE	SLC7A7	TBX19	TSPAN12	ZNF408
ACTN1	APC	BMP15	CHAT	CRLF1	DMD	F11	GATM	HADH	INSR	KRT6C	MED17	MYOT	PAH	PMS2	RBSN	SGSH	SLURP1	TBXA2R	TTBK1	ZNF582
ACTN2	APCDD1	BMPR2	CHD7	CRYAB	DNAAF1	F13A1	GBA	HARS	INVS	KRT86	MED20	MYPN	PALB2	PNKP	RDH12	SH3BP2	SMAD3	TBXAS1	TTC7A
ACTN4	APOB	BRAF	CHEK2	CRYBA4	DNAH11	F5	GBE1	HBA1	IRAK4	L1CAM	MEN1	NAA10	PANK2	PNPLA2	RECQL4	SH3TC2	SMAD4	TCAP	TTI2
ACY1	APOC3	BRCA1	CHM	CRYGD	DNM2	F8	GCDH	HBA2	ISCA2	LAMA2	MERTK	NADK2	PAPSS2	PNPLA6	REEP1	SHANK3	SMAD9	TCF4	TTLL5
ADA	APOE	BRCA2	CHN1	CSF1R	DNMT1	F9	GCH1	HBB	ISPD	LAMA4	MET	NAGA	PARK2	PODXL	RELN	SHH	SMARCA4	TCOF1	TTN
ADAM9	APP	BRIP1	CHRNA1	CSF3R	DNMT3B	FA2H	GCK	HBG1	ITGA2B	LAMB2	MFN2	NAGLU	PAX3	POLE	RET	SIAE	SMARCAL1	TCTN2	TTR
ADAMTS10	AQP2	BSCL2	CHRNB1	CSNK1D	DOK7	FAH	GCNT2	HCN4	ITGA7	LAMB3	MFSD8	NBN	PAX6	POLG	RHO	SIPA1L3	SMC1A	TERT	TULP1
ADAMTS2	AR	BTD	CHRND	CSPP1	DOLK	FAM161A	GDF3	HEXA	ITGA8	LAMC2	MGAT2	NCF2	PAX8	POLH	RNASEH2A	SIX1	SMO	TF	TYK2
ADAR	ARFGEF2	BTK	CHRNE	CSRP3	DPAGT1	FANCC	GDF6	HEXB	ITGB2	LAMC3	MID1	NDP	PCCA	POLK	RNF213	SIX3	SMPD1	TFAP2A	TYR
ADGRG1	ARHGAP26	C10orf2	CHST14	CTC1	DSC2	FBN1	GFAP	HGD	ITGB3	LAMP2	MKKS	NDST1	PCDH15	POLN	RNF216	SKIL	SNTA1	TG	TYRP1
ADGRG6	ARHGAP31	C12orf65	CHST3	CTLA4	DSG2	FBP1	GFI1	HMBS	ITGB4	LARGE	MLC1	NDUFA1	PCLO	POLR1C	ROBO2	SLC11A2	SNX10	TGFB1	UBE3A
ADGRV1	ARHGEF6	C1S	CHST6	CTNNB1	DSP	FBXL4	GFPT1	HMGCL	IVD	LCA5	MLH1	NDUFS1	PCNT	POLR3B	RP1	SLC12A1	SOD1	TGFBI	UBQLN2
AFG3L2	ARID2	C5	CISD2	CTNS	DTNA	FBXO18	GGCX	HNF1A	IYD	LDB3	MMAB	NDUFS8	PDE10A	POMGNT1	RP1L1	SLC12A3	SOS1	TGFBR2	UBR4
AGA	ARL6	C5orf42	CLCN1	CTSA	DYM	FGA	GHRHR	HNF4A	JAGN1	LDLR	MMP2	NDUFV1	PDE4D	POMK	RPS26	SLC14A1	SOX10	TGM1	UGT1A8
AGBL1	ARSA	C7	CLCN7	CTSC	DYNC1H1	FGD4	GHRL	HOGA1	JAK2	LEMD3	MMP20	NEB	PDE6C	POMT1	RRM2B	SLC17A5	SOX17	TGM6	UMOD
AGL	ARSE	CA4	CLDN16	CTSK	DYRK1A	FGF10	GJA8	HOXA2	KANK2	LGI1	MMP9	NEBL	PDGFRA	POMT2	RS1	SLC17A9	SP110	TH	UROD
AGPS	ASPA	CA8	CLN3	CUBN	DYSF	FGFR1	GJB2	HPGD	KBTBD13	LHB	MN1	NEXN	PDGFRB	PPARG	RSPH1	SLC19A2	SPAST	THRB	UROS
AGT	ASPM	CACNA1A	CLN5	CUL7	EBP	FGFR2	GJB3	HPRT1	KCNC3	LHCGR	MOCS1	NF1	PDHA1	PPT1	RSPH4A	SLC22A12	SPATA18	TK2	USH1C
AGXT	ASS1	CACNA1C	CLN6	CYB5R3	ECHS1	FGFR3	GJB4	HPS1	KCND3	LHX3	MOCS2	NF2	PDYN	PRF1	RTEL1	SLC22A5	SPECC1L	TMC1	USH1G
AHI1	ASXL1	CACNA1F	CLPB	CYBA	ECM1	FGG	GJB6	HPS4	KCNE1	LIFR	MPDU1	NFIX	PEPD	PRICKLE1	RTTN	SLC25A1	SPEG	TMEM126A	USH2A
AIP	ATF6	CACNA1S	CLRN1	CYBB	ECT2L	FH	GJC2	HPSE2	KCNE2	LIG4	MPI	NHEJ1	PEX12	PRKAG2	RUNX1	SLC25A13	SPG11	TMEM127	USP28
AIPL1	ATL1	CACNB2	CNGA1	CYP19A1	EDA	FKRP	GLA	HSD17B3	KCNH1	LITAF	MPL	NHS	PEX13	PRKCG	RUNX2	SLC25A20	SPG21	TMEM43	VANGL1
AIRE	ATL3	CAPN3	CNGB3	CYP1B1	EFEMP2	FLCN	GLB1	HSD3B2	KCNH2	LMNA	MPO	NIPBL	PEX14	PRKRA	RYR1	SLC26A2	SPRED1	TMEM67	VANGL2
AK1	ATM	CARD11	CNTNAP2	CYP24A1	EGFR	FLNA	GLDC	HSD3B7	KCNJ1	LMX1B	MPZ	NKX2-1	PEX26	PRNP	RYR2	SLC26A3	SPTA1	TMEM70	VCL
AK2	ATP1A2	CASK	COASY	CYP27A1	EHMT1	FLNB	GLE1	HSPB1	KCNJ11	LOXHD1	MSH2	NLRC4	PEX7	PROC	SACS	SLC26A4	SPTBN2	TMIE	VCP

## Sheet: Table S7
			Table S7. The gene-annotation enrichment analyses of HNSCC
		Category	Term	Count	%	P Value	Genes	List Total	Pop Hits	Pop Total	Fold Enrichment	Bonferroni	Benjamini	FDR
		Short-term PMS only
		KEGG_PATHWAY	hsa00280:Valine, leucine and isoleucine degradation	9	2.16867	0.000182749	HSD17B10, DBT, ALDH7A1, HMGCS2, OXCT1, MCCC1, ACAT1, ALDH3A2, HADHB	191	44	5085	5.44562	0.0272203	0.0272203	0.218265
		KEGG_PATHWAY	hsa04916:Melanogenesis	12	2.89157	0.00105437	WNT10A, NRAS, EDNRB, EP300, MAP2K1, MAP2K2, MITF, KITLG, KIT, FZD4, WNT7A, FZD6	191	99	5085	3.22703	0.147255	0.076558	1.25329
		KEGG_PATHWAY	hsa05200:Pathways in cancer	24	5.78313	0.00232593	WNT10A, MAP2K1, PDGFB, MAP2K2, TGFBR1, MITF, CBL, KITLG, FADD, KIT, FZD4, FZD6, NRAS, LAMA3, EP300, CASP8, IKBKG, LAMC1, AXIN2, EGF, WNT7A, FGF3, FN1, TRAF3	191	328	5085	1.94803	0.296456	0.1106	2.74558
		KEGG_PATHWAY	hsa00620:Pyruvate metabolism	6	1.44578	0.0157173	ALDH7A1, PKLR, DLAT, ACAT1, ALDH3A2, PC	191	40	5085	3.99346	0.908569	0.450113	17.2544
		KEGG_PATHWAY	hsa00900:Terpenoid backbone biosynthesis	4	0.963855	0.0167637	DHDDS, HMGCS2, MVK, ACAT1	191	15	5085	7.09948	0.922134	0.399837	18.2999
		KEGG_PATHWAY	hsa00340:Histidine metabolism	5	1.20482	0.021583	ALDH7A1, HDC, FTCD, HAL, ALDH3A2	191	29	5085	4.59018	0.962921	0.422542	22.961
		KEGG_PATHWAY	hsa04060:Cytokine-cytokine receptor interaction	17	4.09639	0.0347241	ACVRL1, PDGFB, FLT4, TGFBR1, GDF5, KITLG, TNFRSF14, KIT, EDAR, AMH, IL12RB1, IL10RB, EGF, IFNGR1, BMPR1A, GHR, ACVR1	191	262	5085	1.72745	0.995188	0.533437	34.4606
		KEGG_PATHWAY	hsa00650:Butanoate metabolism	5	1.20482	0.0365032	ALDH7A1, HMGCS2, OXCT1, ACAT1, ALDH3A2	191	34	5085	3.91515	0.996358	0.504352	35.8903
		KEGG_PATHWAY	hsa04512:ECM-receptor interaction	8	1.92771	0.0365657	VWF, CD36, LAMA3, TNC, ITGB6, LAMC1, COL5A1, FN1	191	84	5085	2.53553	0.996393	0.464732	35.94
		KEGG_PATHWAY	hsa04510:Focal adhesion	14	3.37349	0.0367756	PDGFB, MYL2, MAP2K1, TNC, FLT4, COL5A1, VWF, LAMA3, PAK3, ITGB6, LAMC1, EGF, MYLK, FN1	191	201	5085	1.85434	0.99651	0.432083	36.1067
		KEGG_PATHWAY	hsa05020:Prion diseases	5	1.20482	0.0400509	C8B, C9, MAP2K1, MAP2K2, LAMC1	191	35	5085	3.80329	0.997913	0.429421	38.6563
		KEGG_PATHWAY	hsa00072:Synthesis and degradation of ketone bodies	3	0.722892	0.0420556	HMGCS2, OXCT1, ACAT1	191	9	5085	8.87435	0.998478	0.41763	40.1704
		KEGG_PATHWAY	hsa04350:TGF-beta signaling pathway	8	1.92771	0.0430113	AMH, ACVRL1, EP300, TGFBR1, GDF5, BMPR1A, PITX2, ACVR1	191	87	5085	2.4481	0.998691	0.399898	40.8801
		KEGG_PATHWAY	hsa00330:Arginine and proline metabolism	6	1.44578	0.0465845	PYCR1, ARG1, ALDH7A1, GLUD1, ASL, ALDH3A2	191	53	5085	3.01393	0.999256	0.402216	43.4658
		KEGG_PATHWAY	hsa04622:RIG-I-like receptor signaling pathway	7	1.68675	0.0483433	CYLD, IFIH1, ISG15, IKBKG, CASP8, FADD, TRAF3	191	71	5085	2.62481	0.999437	0.392749	44.7002
		KEGG_PATHWAY	hsa05218:Melanoma	7	1.68675	0.0483433	NRAS, MAP2K1, PDGFB, MAP2K2, MITF, EGF, FGF3	191	71	5085	2.62481	0.999437	0.392749	44.7002
		KEGG_PATHWAY	hsa00071:Fatty acid metabolism	5	1.20482	0.0606262	ALDH7A1, CHKB, ACAT1, ALDH3A2, HADHB	191	40	5085	3.32788	0.999921	0.445805	52.6551
		KEGG_PATHWAY	hsa00970:Aminoacyl-tRNA biosynthesis	5	1.20482	0.0653023	YARS, LARS2, MTFMT, MARS, EARS2	191	41	5085	3.24671	0.999963	0.451103	55.3971
		Long-term PMS only
		KEGG_PATHWAY	hsa04510:Focal adhesion	18	4.4335	0.00296275	CAV3, ERBB2, ITGB4, ACTN1, MYLK2, FLNA, IGF1R, LAMC3, ITGA8, ILK, ITGA7, COL6A3, PDGFRA, PDGFRB, PIK3CA, LAMC2, RELN, ITGA2B	207	201	5085	2.19987	0.370529	0.370529	3.50442
		KEGG_PATHWAY	hsa05412:Arrhythmogenic right ventricular cardiomyopathy (ARVC)	10	2.46305	0.00332577	ITGA8, ITGA7, DAG1, ITGB4, CACNB2, ACTN1, CACNA1F, CACNA1C, CACNA1S, ITGA2B	207	76	5085	3.23227	0.405292	0.228827	3.92598
		KEGG_PATHWAY	hsa05410:Hypertrophic cardiomyopathy (HCM)	10	2.46305	0.00702496	ACTC1, ITGA8, ITGA7, DAG1, ITGB4, CACNB2, CACNA1F, CACNA1C, CACNA1S, ITGA2B	207	85	5085	2.89003	0.667049	0.306904	8.12642
		KEGG_PATHWAY	hsa04142:Lysosome	12	2.95567	0.00739741	SLC11A2, SGSH, HYAL1, NAGLU, SLC17A5, MFSD8, GUSB, IGF2R, CTNS, MAN2B1, ATP6V0A4, AP3B1	207	117	5085	2.51951	0.685976	0.251416	8.53986
		KEGG_PATHWAY	hsa00531:Glycosaminoglycan degradation	5	1.23153	0.0090986	SGSH, HYAL1, NAGLU, HPSE2, GUSB	207	21	5085	5.84886	0.759703	0.248118	10.4067
		KEGG_PATHWAY	hsa00860:Porphyrin and chlorophyll metabolism	6	1.47783	0.00977319	BLVRA, ALAS2, UGT1A8, COX10, GUSB, MMAB	207	33	5085	4.4664	0.783922	0.225357	11.1373
		KEGG_PATHWAY	hsa05414:Dilated cardiomyopathy	10	2.46305	0.0116249	ACTC1, ITGA8, ITGA7, DAG1, ITGB4, CACNB2, CACNA1F, CACNA1C, CACNA1S, ITGA2B	207	92	5085	2.67013	0.838638	0.2294	13.1146
		KEGG_PATHWAY	hsa04512:ECM-receptor interaction	9	2.21675	0.0196764	LAMC3, ITGA8, COL6A3, ITGA7, DAG1, ITGB4, LAMC2, RELN, ITGA2B	207	84	5085	2.63199	0.954956	0.321258	21.2523
		KEGG_PATHWAY	hsa04610:Complement and coagulation cascades	7	1.72414	0.059449	C7, CR2, F5, SERPINF2, C1S, PROS1, PROC	207	69	5085	2.49212	0.99993	0.654358	52.1386
		KEGG_PATHWAY	hsa05200:Pathways in cancer	20	4.92611	0.0708275	FGFR2, PLD1, MMP9, ERBB2, STAT5B, MMP2, GLI3, STAT3, SMO, WNT1, IGF1R, CDKN1B, LAMC3, PAX8, PDGFRA, CSF3R, PDGFRB, PIK3CA, LAMC2, ITGA2B	207	328	5085	1.49788	0.999989	0.682091	58.654
		KEGG_PATHWAY	hsa00970:Aminoacyl-tRNA biosynthesis	5	1.23153	0.0825812	RARS, HARS, QARS, IARS2, YARS2	207	41	5085	2.99576	0.999999	0.705462	64.5216
		KEGG_PATHWAY	hsa00500:Starch and sucrose metabolism	5	1.23153	0.0885221	GPI, G6PC, UGT1A8, GUSB, PGM1	207	42	5085	2.92443	0.999999	0.700291	67.1873
		KEGG_PATHWAY	hsa04630:Jak-STAT signaling pathway	11	2.70936	0.096752	TYK2, IL10RA, STAT5B, LIFR, CSF3R, PIK3CA, IL2RG, JAK2, MPL, IL11RA, STAT3	207	155	5085	1.74334	1	0.705094	70.5772
		Short-term PMS ∩ Long-term PMS
		KEGG_PATHWAY	hsa05200:Pathways in cancer	48	8.05369	2.72374e-08	DCC, FGFR1, FGFR3, PPARG, MLH1, FGF10, CDH1, GLI2, PTEN, SUFU, SHH, TGFB1, CTNNB1, TPM3, LAMB3, KRAS, LAMB2, SOS1, SLC2A1, RUNX1, PIK3R1, APC, CSF1R, FH, EGFR, COL4A4, MSH6, AR, RET, COL4A1, BRAF, VHL, FLT3, MSH2, MET, TGFBR2, CREBBP, TP53, SMAD4, SMAD3, BRCA2, PRKCG, RB1, STAT1, LAMA2, LAMA4, NTRK1, PTCH1	317	328	5085	2.34746	4.63035e-06	4.63035e-06	3.32292e-05
		KEGG_PATHWAY	hsa05410:Hypertrophic cardiomyopathy (HCM)	21	3.52349	1.40063e-07	ACTB, MYBPC3, PRKAG2, LMNA, MYH7, ITGB3, MYH6, TNNI3, TTN, TPM1, TGFB1, TPM3, LAMA2, TNNT2, ACE, DES, ATP2A2, DMD, RYR2, EMD, SGCA	317	85	5085	3.96307	2.38105e-05	1.19053e-05	0.000170875
		KEGG_PATHWAY	hsa04142:Lysosome	24	4.02685	5.32028e-07	AGA, CLN3, HEXA, HEXB, CTSA, PPT1, MANBA, GLB1, LAMP2, CTSK, NPC1, GLA, GNPTAB, GALNS, NAGA, SMPD1, GAA, ARSA, GALC, CTSC, CLN5, ATP6V0A2, IDUA, GBA	317	117	5085	3.29046	9.04407e-05	3.01478e-05	0.000649063
		KEGG_PATHWAY	hsa05414:Dilated cardiomyopathy	20	3.3557	2.45955e-06	ACTB, MYBPC3, LMNA, MYH7, ITGB3, MYH6, TNNI3, TTN, TPM1, TGFB1, TPM3, LAMA2, TNNT2, DES, ATP2A2, DMD, RYR2, GNAS, EMD, SGCA	317	92	5085	3.48718	0.000418037	0.000104526	0.00300057
		KEGG_PATHWAY	hsa00280:Valine, leucine and isoleucine degradation	13	2.18121	9.33922e-06	BCKDHA, ACADSB, ACADM, ACADS, BCKDHB, ECHS1, MUT, IVD, DLD, ABAT, ACAD8, HADH, HMGCL	317	44	5085	4.73939	0.00158642	0.000317485	0.0113931
		KEGG_PATHWAY	hsa05412:Arrhythmogenic right ventricular cardiomyopathy (ARVC)	17	2.85235	1.20309e-05	ACTB, ACTN4, LMNA, ACTN2, ITGB3, CTNNB1, LAMA2, DES, DSG2, ATP2A2, PKP2, DMD, DSP, DSC2, RYR2, EMD, SGCA	317	76	5085	3.58812	0.00204317	0.000340819	0.0146765
		KEGG_PATHWAY	hsa05210:Colorectal cancer	17	2.85235	4.49528e-05	EGFR, DCC, MSH6, BRAF, MSH2, MET, TGFBR2, TP53, SMAD4, MLH1, SMAD3, TGFB1, CTNNB1, KRAS, SOS1, PIK3R1, APC	317	84	5085	3.24639	0.00761301	0.00109114	0.0548278
		KEGG_PATHWAY	hsa00071:Fatty acid metabolism	11	1.84564	0.000118268	ACADVL, ACOX1, GCDH, ACADSB, CPT2, ACADM, ACADS, ECHS1, ACSL4, HADH, CPT1A	317	40	5085	4.41128	0.019906	0.00251019	0.144189
		KEGG_PATHWAY	hsa05216:Thyroid cancer	9	1.51007	0.000276003	RET, KRAS, BRAF, NTRK1, PPARG, TP53, CDH1, CTNNB1, TPM3	317	29	5085	4.97824	0.0458429	0.00520054	0.336199
		KEGG_PATHWAY	hsa04510:Focal adhesion	26	4.36242	0.000594008	COL3A1, COL2A1, ITGB3, PTEN, VCL, CTNNB1, LAMB3, LAMB2, SOS1, COL6A2, COL6A1, PIK3R1, EGFR, ACTB, COL4A4, COL4A1, BRAF, ACTN4, MET, ACTN2, PRKCG, FLNB, LAMA2, LAMA4, COL1A2, COL1A1	317	201	5085	2.07496	0.0960772	0.0100503	0.722274
		KEGG_PATHWAY	hsa04520:Adherens junction	14	2.34899	0.000792532	ACTB, EGFR, FGFR1, ACTN4, CREBBP, MET, TGFBR2, SMAD4, SMAD3, CDH1, ACTN2, VCL, CTNNB1, INSR	317	77	5085	2.91655	0.126095	0.0121783	0.962596
		KEGG_PATHWAY	hsa05213:Endometrial cancer	11	1.84564	0.00113297	EGFR, KRAS, BRAF, SOS1, TP53, MLH1, CDH1, PTEN, PIK3R1, CTNNB1, APC	317	52	5085	3.39329	0.175283	0.0159313	1.37347
		KEGG_PATHWAY	hsa04512:ECM-receptor interaction	14	2.34899	0.00182085	COL4A4, COL4A1, COL3A1, COL2A1, ITGB3, GP9, LAMA2, LAMA4, LAMB3, LAMB2, COL1A2, COL6A2, COL6A1, COL1A1	317	84	5085	2.6735	0.266425	0.023551	2.19889
		KEGG_PATHWAY	hsa00511:Other glycan degradation	6	1.00671	0.00221808	AGA, HEXA, HEXB, MANBA, GLB1, GBA	317	16	5085	6.01538	0.314422	0.0266035	2.67266
		KEGG_PATHWAY	hsa04960:Aldosterone-regulated sodium reabsorption	9	1.51007	0.00319579	KRAS, INS, NR3C2, PRKCG, SCNN1G, SCNN1B, INSR, SCNN1A, PIK3R1	317	41	5085	3.5212	0.419667	0.0356268	3.82979
		KEGG_PATHWAY	hsa05211:Renal cell carcinoma	12	2.01342	0.0035618	KRAS, BRAF, VHL, SOS1, MET, SLC2A1, CREBBP, FLCN, TGFB1, PIK3R1, FH, PTPN11	317	70	5085	2.74989	0.454792	0.0372021	4.25971
		KEGG_PATHWAY	hsa05212:Pancreatic cancer	12	2.01342	0.00445249	EGFR, KRAS, BRAF, TGFBR2, SMAD4, TP53, SMAD3, BRCA2, RB1, STAT1, TGFB1, PIK3R1	317	72	5085	2.6735	0.531685	0.0436433	5.29855
		KEGG_PATHWAY	hsa05340:Primary immunodeficiency	8	1.34228	0.00496891	DCLRE1C, CD40LG, TNFRSF13B, AIRE, RAG1, IL7R, ADA, BTK	317	35	5085	3.66652	0.571224	0.0459561	5.89612
		KEGG_PATHWAY	hsa05220:Chronic myeloid leukemia	12	2.01342	0.00611136	KRAS, BRAF, SOS1, TGFBR2, SMAD4, TP53, SMAD3, RB1, RUNX1, TGFB1, PIK3R1, PTPN11	317	75	5085	2.56656	0.647293	0.0533713	7.20583
		KEGG_PATHWAY	hsa05215:Prostate cancer	13	2.18121	0.00842807	EGFR, FGFR1, AR, KRAS, BRAF, INS, SOS1, CREBBP, TP53, RB1, PTEN, PIK3R1, CTNNB1	317	89	5085	2.34307	0.762798	0.0694153	9.81046
		KEGG_PATHWAY	hsa04610:Complement and coagulation cascades	11	1.84564	0.00953946	F11, KNG1, FGG, FGA, F13A1, C5, CFH, F8, SERPINC1, F9, CFI	317	69	5085	2.55726	0.803971	0.0746608	11.036
		KEGG_PATHWAY	hsa05218:Melanoma	11	1.84564	0.0116092	EGFR, FGFR1, KRAS, BRAF, MET, TP53, FGF10, CDH1, RB1, PTEN, PIK3R1	317	71	5085	2.48523	0.862635	0.0862813	13.2777
		KEGG_PATHWAY	hsa05416:Viral myocarditis	10	1.67785	0.0304618	ACTB, LAMA2, CD40LG, MYH3, DMD, MYH2, ITGB2, MYH7, MYH6, SGCA	317	71	5085	2.2593	0.9948	0.204395	31.4363
		KEGG_PATHWAY	hsa00600:Sphingolipid metabolism	7	1.1745	0.0315177	SPTLC1, GLA, GALC, ARSA, SMPD1, GLB1, GBA	317	39	5085	2.87916	0.995679	0.202955	32.3417
		KEGG_PATHWAY	hsa00531:Glycosaminoglycan degradation	5	0.838926	0.0377965	HEXA, HEXB, GALNS, GLB1, IDUA	317	21	5085	3.81929	0.99857	0.230489	37.503
		KEGG_PATHWAY	hsa05214:Glioma	9	1.51007	0.0397817	EGFR, KRAS, BRAF, SOS1, TP53, PRKCG, RB1, PTEN, PIK3R1	317	63	5085	2.29157	0.998993	0.233121	39.058
		KEGG_PATHWAY	hsa00500:Starch and sucrose metabolism	7	1.1745	0.0434258	GBE1, GCK, PYGM, ENPP1, PYGL, GAA, AGL	317	42	5085	2.6735	0.999473	0.243865	41.8203
		KEGG_PATHWAY	hsa05219:Bladder cancer	7	1.1745	0.0434258	EGFR, FGFR3, KRAS, BRAF, TP53, CDH1, RB1	317	42	5085	2.6735	0.999473	0.243865	41.8203
		KEGG_PATHWAY	hsa05223:Non-small cell lung cancer	8	1.34228	0.0479758	EGFR, KRAS, BRAF, SOS1, TP53, PRKCG, RB1, PIK3R1	317	54	5085	2.37645	0.999765	0.25807	45.108
		KEGG_PATHWAY	hsa00603:Glycosphingolipid biosynthesis	4	0.671141	0.0518991	GLA, HEXA, HEXB, NAGA	317	14	5085	4.58315	0.999884	0.268322	47.805
		KEGG_PATHWAY	hsa02010:ABC transporters	7	1.1745	0.0527426	ABCG5, ABCD1, CFTR, ABCA4, ABCC8, ABCA12, ABCB4	317	44	5085	2.55198	0.9999	0.264383	48.3686
		KEGG_PATHWAY	hsa00650:Butanoate metabolism	6	1.00671	0.0566918	ACADS, ABAT, ECHS1, PDHA1, HADH, HMGCL	317	34	5085	2.83077	0.999951	0.273888	50.9343
		KEGG_PATHWAY	hsa04320:Dorso-ventral axis formation	5	0.838926	0.0658649	NOTCH3, EGFR, NOTCH1, KRAS, SOS1	317	25	5085	3.2082	0.999991	0.303692	56.4485
		KEGG_PATHWAY	hsa04930:Type II diabetes mellitus	7	1.1745	0.0688359	GCK, INS, KCNJ11, INSR, ABCC8, CACNA1A, PIK3R1	317	47	5085	2.38909	0.999995	0.307471	58.1086
		KEGG_PATHWAY	hsa00052:Galactose metabolism	5	0.838926	0.0741974	GCK, GLA, GAA, GALT, GLB1	317	26	5085	3.08481	0.999998	0.31987	60.9582
		KEGG_PATHWAY	hsa04910:Insulin signaling pathway	14	2.34899	0.0749798	PHKA2, BRAF, PHKG2, PRKAG2, FBP1, KRAS, GCK, PYGM, INS, PYGL, SOS1, TSC2, INSR, PIK3R1	317	135	5085	1.66351	0.999998	0.315156	61.3588
		KEGG_PATHWAY	hsa05222:Small cell lung cancer	10	1.67785	0.0751273	COL4A4, LAMA2, LAMA4, LAMB3, LAMB2, COL4A1, TP53, RB1, PTEN, PIK3R1	317	84	5085	1.90964	0.999998	0.308437	61.4339
		KEGG_PATHWAY	hsa00062:Fatty acid elongation in mitochondria	3	0.503356	0.0840528	ECHS1, PPT1, HADH	317	8	5085	6.01538	1	0.331948	65.737

## Sheet: Table S8
	Table S8. Genetic alterations of adenoid cystic carcinoma
A2ML1	AIP	ASL	CACNA1A	CISD2	CYB5R3	ECHS1	FBP1	GIPC3	HPGD	KCNE1	LPIN1	MPZ	NFKB2	PCCA	POLG	RAF1	SDHB	SLC34A1	SUFU	TRIOBP	XPNPEP3
A4GALT	AIRE	ASPA	CACNA1H	CKAP2L	CYBB	ECT2L	FBXO18	GJB1	HPS1	KCNE2	LPL	MRE11A	NHEJ1	PCCB	POLG2	RAG1	SDHD	SLC34A2	SUMF1	TRMU	XRCC4
AAAS	AKAP9	ASPM	CACNA1S	CLCN1	CYP11B1	EDA	FBXO7	GJB2	HPSE2	KCNE3	LRP2	MSH2	NHLRC1	PCDH15	POLH	RAI1	SEC23B	SLC34A3	SYNE1	TRPC6	YARS2
AASS	AKR1C2	ASXL1	CACNB2	CLCN5	CYP19A1	EDAR	FECH	GJB3	HSD17B10	KCNH2	LRP4	MSH6	NIPA1	PCDH19	POLK	RAPSN	SECISBP2	SLC39A13	TAC3	TRPS1	ZDHHC9
ABCA1	AKT2	ATL1	CAMK2G	CLCN7	CYP24A1	EDN3	FERMT1	GJB4	HSD17B3	KCNJ11	LRP5	MSRB3	NIPBL	PCDHB1	POLR3A	RARS2	SEMA3A	SLC39A4	TAT	TRPV4	ZFPM2
ABCA12	ALAS2	ATL3	CANT1	CLDN16	CYP27A1	EFEMP2	FGA	GLA	HSD17B4	KCNJ2	LRRK2	MTFMT	NME8	PCLO	POMGNT1	RAX2	SEMA4A	SLC3A1	TAZ	TSC1	ZFYVE26
ABCA4	ALB	ATM	CAPN1	CLN3	CYP27B1	EFHC1	FGF10	GLB1	HSD3B2	KCNQ1	LTBP3	MTHFR	NOBOX	PCNT	POMT1	RB1	SEPSECS	SLC40A1	TBC1D4	TSC2	ZMPSTE24
ABCB11	ALDH18A1	ATP1A2	CAPN3	CLN5	CYP7B1	EFNB1	FGF5	GLDC	HSPA9	KCNQ4	LYST	MTM1	NOD2	PDE4D	POMT2	RBCK1	SEPT12	SLC4A1	TBX6	TSHB	ZMYND10
ABCB6	ALDH3A2	ATP1A3	CAPN5	CLPP	D2HGDH	EGFR	FGFR1	GLI2	HSPG2	KCNV2	MAB21L2	MTRR	NOG	PDE8B	POR	RBM20	SEPT9	SLC4A4	TBXAS1	TSHR	ZNF407
ABCC2	ALDH4A1	ATP2A1	CARD11	CNGA1	DAG1	EIF2B2	FGFR2	GLRA1	HTRA1	KDM5C	MAK	MTSS1L	NOP10	PDGFRA	POT1	RDH11	SERPINA3	SLC52A2	TCF4	TSHZ2	ZSWIM6
ABCC8	ALDH7A1	ATP2A2	CASQ2	COG8	DARS	EIF2B3	FGFR3	GLRB	HUWE1	KIAA1279	MAMLD1	MUT	NOTCH1	PDHA1	POU1F1	RDH12	SERPINA7	SLC52A3	TCTN1	TTN
ABCD1	ALDOA	ATP6V0A2	CASR	COL10A1	DARS2	ELAC2	FH	GLUD1	IARS2	KIF11	MAN1B1	MUTYH	NOTCH3	PDK3	POU3F4	RDH5	SERPINC1	SLC6A5	TCTN2	TTR
ABCF3	ALDOB	ATP6V0A4	CBL	COL1A1	DBH	ELN	FIG4	GMPPA	IDH2	KIF1A	MAN2B1	MVK	NPC1	PDYN	POU4F3	RECQL4	SERPINF2	SLC7A7	TDP1	TUBGCP6
ABCG8	ALG12	ATP7B	CBS	COL1A2	DBT	ENPP1	FKRP	GNAO1	IDS	KIF21A	MANBA	MYBPC1	NPC2	PEPD	PPARG	RELN	SERPING1	SLC7A9	TENM4	TYR
ABL1	ALG14	ATP8A2	CC2D2A	COL27A1	DCAF8	EP300	FKTN	GNAS	IDUA	KIF5C	MAOA	MYBPC3	NPHP1	PER2	PPOX	RET	SETD2	SLC9A6	TFR2	TYRP1
ACAD9	ALG6	ATP8B1	CCBE1	COL2A1	DCDC2	EPAS1	FLCN	GNE	IFIH1	KIF7	MAP2K1	MYC	NPHP3	PER3	PPP2R5D	RFT1	SETX	SMAD3	TG	UBE3A
ACADM	ALG8	ATR	CCDC50	COL3A1	DCTN1	EPB42	FLG	GNPTAB	IFT122	KISS1	MARS	MYH14	NPHS1	PEX1	PPT1	RHAG	SF3B3	SMAD4	TGFB1	UBIAD1
ACADS	ALK	ATRX	CCDC88C	COL4A1	DCX	EPCAM	FLNA	GNRHR	IFT140	KITLG	MASP1	MYH2	NR0B1	PEX10	PRDM16	RHD	SFTPC	SMAD9	TGFB2	UMOD
ACADSB	ALMS1	B3GALTL	CCM2	COL4A2	DDR2	ERBB2	FLNB	GP9	IFT172	KLHL3	MAT1A	MYH3	NR3C1	PEX26	PRF1	RIT1	SGCA	SMARCA2	TGFBI	UMPS
ACADVL	ALOXE3	B9D1	CD79A	COL4A3	DDX11	ERCC2	FLNC	GPIHBP1	IGHMBP2	KMT2A	MBTPS2	MYH6	NR3C2	PEX7	PRICKLE1	RLBP1	SGSH	SMARCAL1	TGM1	UROD
ACE	ALPL	BAG3	CDH1	COL4A4	DES	ERCC3	FLVCR1	GPSM2	IHH	KMT2C	MC2R	MYH7	NRXN2	PGK1	PRKAG2	RNASEH2A	SH2B3	SMC1A	TGM5	UROS
ACKR1	ALS2	BAP1	CDH15	COL4A5	DFNB31	ERCC6	FLVCR2	GRHPR	IL12RB1	KMT2D	MC3R	MYH8	NSD1	PGM3	PRKCG	RNF125	SH2D1A	SMO	THAP1	USH1C
ACOX1	ALX3	BBS2	CDH23	COL5A1	DFNB59	ESCO2	FMO3	GRIA3	IL17RD	KRT12	MCC	MYH9	NT5E	PHEX	PRKD1	RNF213	SH3BP2	SMOC1	THOC6	USH2A
ACTC1	AMN	BCKDHA	CDK12	COL6A1	DHCR7	ESR1	FOLR1	GRIN2B	IL1RAPL1	KRT13	MCCC1	MYL2	NTF4	PHF6	PRNP	RNF216	SH3TC2	SMPD1	THRB	USP28
ACTG1	AMPD3	BCKDHB	CDK5RAP2	COL6A2	DHODH	ESRRB	FOXL2	GRN	IL2RG	KRT14	MCCC2	MYL3	NTRK1	PHGDH	PROK2	ROBO2	SHANK3	SMPX	TJP2	USP48
ACTG2	ANG	BCL10	CDKL5	COL6A3	DLL3	ETFA	FOXP2	GYPA	IL36RN	KRT2	MCM9	MYLK	NUP93	PHKA2	PROKR2	ROBO3	SHOC2	SMS	TMC1	VANGL1
ACTN1	ANK2	BCO1	CDT1	COL7A1	DMD	EVC	FOXP3	GYS2	IL7R	KRT5	MCOLN1	MYLK2	OAT	PHYKPL	PROM1	ROR2	SIX3	SNTA1	TMC6	VANGL2
ACTN2	ANK3	BCS1L	CECR1	COLQ	DNAAF2	EXT2	FRMD7	HACE1	ILK	KRT6A	MCPH1	MYO15A	OBSL1	PI4KA	PRPH	RPE65	SLC11A2	SOD1	TMEM216	VCL
ACVR1	ANLN	BEST1	CENPE	COMP	DNAAF3	EYA1	FSHB	HADH	IMPAD1	L1CAM	MECP2	MYO1A	OCRL	PIEZO1	PRPH2	RPL5	SLC12A3	SOS1	TMEM231	VCP
ACVR2B	ANO10	BHLHA9	CEP152	COQ2	DNAAF5	EYA4	FSHR	HADHA	IMPDH1	LAMA2	MED12	MYO3A	OPA1	PIEZO2	PRPS1	RPS24	SLC12A6	SPATA16	TMEM43	VDR
ACVRL1	ANO5	BIN1	CEP290	CPA6	DNAH11	EYS	FUS	HBA1	INPP5E	LAMA4	MED17	MYO5B	OPHN1	PKD2	PRRT2	RPS26	SLC16A2	SPATA7	TMEM67	VLDLR
ADA	ANTXR2	BIVM-ERCC5	CEP41	CPOX	DNAH5	F10	FXN	HBA2	INPPL1	LAMB2	MEFV	MYO7A	OPN1MW	PKHD1	PRSS56	RPS6KA3	SLC17A5	SPG11	TMIE	VPS13B
ADAMTS18	AP2S1	BLVRA	CEP83	CPT1A	DNAI2	F11	FZD4	HBB	INS	LAMC2	MEN1	MYOC	ORC1	PKLR	PRX	RRM2B	SLC19A2	SPG7	TMPRSS3	VPS35
ADAMTSL2	AP4M1	BMP15	CERKL	CPT2	DNM1	F12	FZD6	HBD	INSR	LAMC3	MERTK	MYOT	ORC6	PKP2	PSEN1	RS1	SLC1A1	SPINK1	TNC	VPS53
ADAR	APC	BMPR2	CFH	CREBBP	DNM2	F13A1	G6PC3	HBG1	INVS	LAMP2	MFAP5	MYPN	OSMR	PLA2G6	PSEN2	RTTN	SLC20A2	SPINK5	TNFRSF11A	VRK1
ADCK3	APCDD1	BRAF	CFI	CRYAA	DNMT1	F2	G6PD	HBG2	IRF6	LARGE	MFN2	NAGA	OTC	PLCE1	PSTPIP1	RUNX1	SLC22A12	SPRY4	TNFRSF13B	VSX1
ADCK4	APOA1	BRCA1	CFL2	CRYBA4	DNMT3B	F5	GAA	HCCS	ISCU	LARS	MGAT2	NAGLU	OTOF	PLEC	PTCH1	RUNX2	SLC22A5	SPTA1	TNFRSF14	VSX2
ADGRG1	APOA4	BRCA2	CFTR	CRYBB3	DOCK8	F8	GALC	HEPACAM	ISPD	LBR	MID1	NBN	OTOG	PLG	PTDSS1	RYR1	SLC25A1	SPTBN2	TNNI2	VWF
ADGRV1	APOC2	BRIP1	CHAT	CRYGC	DOK7	F9	GALE	HESX1	ITGA8	LCT	MKS1	NCF2	PACS1	PLOD2	PTEN	RYR2	SLC25A20	SPTLC2	TNNI3	WAS
ADK	APOPT1	BSCL2	CHD7	CSF2RB	DPAGT1	FA2H	GALNS	HEXA	ITGB2	LDB3	MLH1	NDP	PAFAH1B1	PLOD3	PTH	SACS	SLC25A22	SQSTM1	TNNT2	WDR19
ADNP	APP	BSND	CHM	CSRP3	DPM1	FAM111A	GALT	HEXB	ITGB3	LDLR	MMAB	NDUFA1	PAH	PLP1	PTPN11	SAMHD1	SLC25A32	SRD5A3	TP53	WDR35
ADSL	AR	BTD	CHMP2B	CSTA	DSC2	FAM111B	GARS	HFE	ITGB4	LEF1	MMACHC	NDUFA12	PAK3	PMM2	PTPN3	SAR1B	SLC26A2	ST3GAL5	TP63	WDR36
AFG3L2	ARG1	BTK	CHMP4B	CTC1	DSG2	FAM126A	GATA1	HGSNAT	ITM2B	LEMD3	MMP13	NDUFAF3	PALB2	PMS2	PVRL4	SASH1	SLC26A3	ST7	TPM1	WDR62
AGA	ARHGAP26	BUB1B	CHN1	CTNNB1	DSP	FAM20A	GBA	HMBS	JAG1	LHFPL5	MMP2	NDUFS1	PAPSS2	PNKP	PYCR1	SCN1A	SLC26A4	ST8SIA6	TPM2	WFS1
AGK	ARID1B	C10orf11	CHRND	CTNS	DTNA	FANCA	GCK	HMGCL	JAGN1	LIG4	MOCS1	NDUFS6	PARK2	PNPLA2	PYGL	SCN1B	SLC26A5	STAMBP	TPM3	WISP3
AGL	ARL6	C10orf2	CHRNE	CTRC	DYM	FANCC	GDAP1	HNF1A	JAK2	LIPC	MOCS2	NDUFS8	PARK7	PNPLA6	PYGM	SCN2A	SLC26A8	STAT1	TRAF3	WNT10B
AGPS	ARMC5	C5	CHST14	CTSA	DYNC1H1	FANCD2	GDI1	HNF4A	JAK3	LITAF	MPDU1	NEB	PAX6	PNPT1	RAB18	SCN5A	SLC27A4	STAT3	TRDN	WNT7A
AGXT	ARSA	C5orf42	CHST6	CTSC	DYNC2H1	FANCE	GDNF	HOGA1	KANK2	LMNA	MPL	NEBL	PAX9	PODXL	RAB27A	SCN9A	SLC2A1	STIL	TREM2	WRN
AHI1	ARSB	C8B	CIB2	CTSK	DYSF	FASTKD2	GFM1	HOXA1	KBTBD13	LMX1B	MPO	NEXN	PBRM1	POGLUT1	RAB3GAP1	SCO2	SLC2A10	STIM1	TREX1	WT1
AIMP1	ARX	CA4	CIC	CUBN	EARS2	FBN1	GHR	HOXC13	KCND3	LOXHD1	MPV17	NF2	PC	POLE	RAD51D	SCUBE3	SLC2A9	STK11	TRHR	WWOX

## Sheet: Table S9
			Table S9. The gene-annotation enrichment analyses of the intersection of short- or long- term PMS and ACC
		Category	Term	Count	%	P Value	Genes	List Total	Pop Hits	Pop Total	Fold Enrichment	Bonferroni	Benjamini	FDR
		Short-term PMS only∩ ACC
		KEGG_PATHWAY	hsa00330:Arginine and proline metabolism	6	3.44828	0.00135064	PYCR1, ARG1, ALDH7A1, GLUD1, ASL, ALDH3A2	81	53	5085	7.10692	0.143952	0.143952	1.52774
		KEGG_PATHWAY	hsa00280:Valine, leucine and isoleucine degradation	5	2.87356	0.00478361	HSD17B10, DBT, ALDH7A1, MCCC1, ALDH3A2	81	44	5085	7.13384	0.423877	0.240973	5.31551
		KEGG_PATHWAY	hsa04916:Melanogenesis	6	3.44828	0.0192269	EP300, MAP2K1, KITLG, FZD4, WNT7A, FZD6	81	99	5085	3.80471	0.892753	0.524889	19.8397
		KEGG_PATHWAY	hsa00620:Pyruvate metabolism	4	2.29885	0.0244022	ALDH7A1, PKLR, ALDH3A2, PC	81	40	5085	6.27778	0.941636	0.508486	24.528
		KEGG_PATHWAY	hsa00010:Glycolysis / Gluconeogenesis	4	2.29885	0.0677306	ALDH7A1, PKLR, PGK1, ALDH3A2	81	60	5085	4.18519	0.999686	0.800725	55.0166
		KEGG_PATHWAY	hsa00250:Alanine, aspartate and glutamate metabolism	3	1.72414	0.084783	GLUD1, ADSL, ASL	81	31	5085	6.07527	0.999962	0.816961	63.5475
		KEGG_PATHWAY	hsa04510:Focal adhesion	7	4.02299	0.0953479	VWF, MAP2K1, MYL2, PAK3, TNC, COL5A1, MYLK	81	201	5085	2.18629	0.99999	0.807223	68.0633
		Long-term PMS only∩ ACC
		KEGG_PATHWAY	hsa04510:Focal adhesion	12	6.59341	0.00166703	LAMC3, ITGA8, ERBB2, ILK, COL6A3, PDGFRA, ITGB4, MYLK2, ACTN1, LAMC2, RELN, FLNA	100	201	5085	3.03582	0.16628	0.16628	1.86425
		KEGG_PATHWAY	hsa04512:ECM-receptor interaction	7	3.84615	0.00559087	LAMC3, ITGA8, COL6A3, ITGB4, DAG1, LAMC2, RELN	100	84	5085	4.2375	0.457255	0.263287	6.12796
		KEGG_PATHWAY	hsa05412:Arrhythmogenic right ventricular cardiomyopathy (ARVC)	6	3.2967	0.0156988	ITGA8, ITGB4, DAG1, CACNB2, ACTN1, CACNA1S	100	76	5085	4.01447	0.821781	0.437247	16.3455
		KEGG_PATHWAY	hsa05410:Hypertrophic cardiomyopathy (HCM)	6	3.2967	0.0243244	ACTC1, ITGA8, ITGB4, DAG1, CACNB2, CACNA1S	100	85	5085	3.58941	0.93172	0.48882	24.2515
		KEGG_PATHWAY	hsa04142:Lysosome	7	3.84615	0.0258086	SLC11A2, SGSH, NAGLU, SLC17A5, CTNS, MAN2B1, ATP6V0A4	100	117	5085	3.04231	0.94216	0.434483	25.5411
		KEGG_PATHWAY	hsa05414:Dilated cardiomyopathy	6	3.2967	0.0328156	ACTC1, ITGA8, ITGB4, DAG1, CACNB2, CACNA1S	100	92	5085	3.3163	0.973666	0.454553	31.3633
		KEGG_PATHWAY	hsa00531:Glycosaminoglycan degradation	3	1.64835	0.0619957	SGSH, NAGLU, HPSE2	100	21	5085	7.26429	0.999066	0.630861	51.4161

## Sheet: Table S10
		Table S10. The genes enrolled for Ingenuity pathway analysis validation
			Short-term PMS only	Long-term PMS only	Short-term PMS only ∩ACC	Long-term PMS only ∩ACC
		Selection genes	430	420	181	185
		Mapped gene in DAVID	78	76	25	24
		P value < 0.05 in KEGG Pathway	72	42	17	23
		Gene list	ACAT1	ACTC1	ALDH3A2	ACTC1
			ACVR1	ACTN1	ALDH7A1	ACTN1
			ACVRL1	ALAS2	ARG1	ATP6V0A4
			ALDH3A2	AP3B1	ASL	CACNA1S
			ALDH7A1	ATP6V0A4	DBT	CACNB2
			AMH	BLVRA	EP300	COL6A3
			ARG1	CACNA1C	FZD4	CTNS
			ASL	CACNA1F	FZD6	DAG1
			AXIN2	CACNA1S	GLUD1	ERBB2
			BMPR1A	CACNB2	HSD17B10	FLNA
			C8B	CAV3	KITLG	ILK
			C9	COL6A3	MAP2K1	ITGA8
			CASP8	COX10	MCCC1	ITGB4
			CBL	CTNS	PC	LAMC2
			CD36	DAG1	PKLR	LAMC3
			COL5A1	ERBB2	PYCR1	MAN2B1
			CYLD	FLNA	WNT7A	MYLK2
			DBT	GUSB		NAGLU
			DHDDS	HPSE2		PDGFRA
			DLAT	HYAL1		RELN
			EDAR	IGF1R		SGSH
			EDNRB	IGF2R		SLC11A2
			EGF	ILK		SLC17A5
			EP300	ITGA2B
			FADD	ITGA7
			FGF3	ITGA8
			FLT4	ITGB4
			FN1	LAMC2
			FTCD	LAMC3
			FZD4	MAN2B1
			FZD6	MFSD8
			GDF5	MMAB
			GHR	MYLK2
			GLUD1	NAGLU
			HADHB	PDGFRA
			HAL	PDGFRB
			HDC	PIK3CA
			HMGCS2	RELN
			HSD17B10	SGSH
			IFIH1	SLC11A2
			IFNGR1	SLC17A5
			IKBKG	UGT1A8
			IL10RB
			IL12RB1
			ISG15
			ITGB6
			KIT
			KITLG
			LAMA3
			LAMC1
			MAP2K1
			MAP2K2
			MCCC1
			MITF
			MVK
			MYL2
			MYLK
			NRAS
			OXCT1
			PAK3
			PC
			PDGFB
			PITX2
			PKLR
			PYCR1
			TGFBR1
			TNC
			TNFRSF14
			TRAF3
			VWF
			WNT10A
			WNT7A

## Sheet: Table 11
	Table 11. The same GO term of DAVID and STRING, identified from the intersected genes of short-term PMS HNSCC and ACC
		Biologic process
		DAVID GO					STRING GO
Term ID	GO term	Count	P Value	Fold Enrichment	FDR	Genes	observed gene count	matching proteins in your network (labels)
GO:0007601	visual perception	11	0.000212574	4.36029	0.354799	NPHP3, BBS2, CRYGC, RAX2, MYO3A, CRYAA, OPN1MW, VSX1, CRYBB3, SPATA7, RDH5	10	BBS2,CRYBB3,CRYGC,ENSG00000166160,HSPB4,MYO3A,RAX2,RDH5,SPATA7,VSX1
GO:0048608	reproductive structure development	8	0.000660504	5.43621	1.09855	HSD17B10, ANG, HSD17B4, FSHB, NR0B1, EIF2B2, FANCA, WNT7A	12	ANG,CBL,EIF2B2,FANCA,FSHB,FZD4,KITLG,MAMLD1,MAP2K1,NR0B1,TNC,WNT7A
GO:0003006	reproductive developmental process	11	0.000966884	3.59474	1.60426	HSD17B10, BBS2, ANG, PAFAH1B1, HSD17B4, FSHB, NR0B1, EIF2B2, FANCA, WNT7A, ACVR1	16	ACVR1,ANG,BBS2,CBL,EIF2B2,FANCA,FSHB,FZD4,KITLG,MAMLD1,MAP2K1,NR0B1,PAFAH1B1,SLC26A8,TNC,WNT7A
GO:0008544	epidermis development	9	0.00136748	4.18795	2.26182	MAP2K1, FLG, KRT2, CSTA, EDAR, WAS, WNT7A, ALDH3A2, COL5A1	11	ALDH3A2,CSTA,EDAR,FLG,FZD6,IFT172,KRT2,LHFPL5,MAP2K1,PAFAH1B1,WAS
GO:0006820	anion transport	8	0.00138852	4.78994	2.29624	BSND, SLC26A8, SLC20A2, SLC25A22, SLC4A4, SLC1A1, SLC34A3, CLCN5	15	ABCC2,ANO5,APOC2,ATP8B1,BSND,CLCN5,NPC2,SLC1A1,SLC20A2,SLC25A22,SLC26A8,SLC2A9,SLC34A3,SLC4A4,SLC7A9
GO:0007548	sex differentiation	8	0.00189745	4.53617	3.12538	HSD17B10, ANG, HSD17B4, FSHB, NR0B1, EIF2B2, FANCA, WNT7A	10	ANG,CBL,EIF2B2,FANCA,FSHB,FZD4,KITLG,MAMLD1,NR0B1,WNT7A
GO:0008406	gonad development	7	0.00193251	5.35127	3.18226	HSD17B10, ANG, HSD17B4, FSHB, NR0B1, EIF2B2, FANCA	9	ANG,CBL,EIF2B2,FANCA,FSHB,FZD4,KITLG,MAMLD1,NR0B1
GO:0008584	male gonad development	5	0.00306635	8.23272	5.00478	HSD17B10, HSD17B4, FSHB, NR0B1, FANCA	6	CBL,FANCA,FSHB,KITLG,MAMLD1,NR0B1
GO:0009064	glutamine family amino acid metabolic process	5	0.00306635	8.23272	5.00478	PYCR1, ARG1, GLUD1, PHGDH, ASL	5	ARG1,ASL,GLUD1,PHGDH,PYCR1
GO:0016477	cell migration	10	0.00492727	3.10218	7.92623	ARX, ACVRL1, ANG, LYST, OPHN1, KRT2, KITLG, PAFAH1B1, COL5A1, ACVR1	17	ACVR1,ACVRL1,ANG,ARSB,ARX,COL5A1,FERMT1,GYPA,JAK3,KRT2,LYST,OPHN1,PAFAH1B1,PAK3,SEMA3A,SLC7A9,WNT7A
GO:0006928	cell motion	13	0.00938681	2.34329	14.5872	ARX, ACVRL1, MAP2K1, ANG, LYST, OPHN1, KITLG, KRT2, PAFAH1B1, SEMA3A, ROBO3, COL5A1, ACVR1	30	ACVR1,ACVRL1,ANG,ARSB,ARX,BBS2,COL5A1,DYNC2H1,FERMT1,GYPA,IFT172,JAK3,KIF21A,KIF7,KRT2,LYST,MAP2K1,MYL2,MYO15A,NPHP3,OPHN1,PAFAH1B1,PAK3,ROBO3,SEMA3A,SLC26A8,SLC7A9,TPM2,WAS,WNT7A
GO:0048870	cell motility	10	0.00962942	2.78893	14.9363	ARX, ACVRL1, ANG, LYST, OPHN1, KRT2, KITLG, PAFAH1B1, COL5A1, ACVR1	20	ACVR1,ACVRL1,ANG,ARSB,ARX,BBS2,COL5A1,FERMT1,GYPA,JAK3,KRT2,LYST,MAP2K1,OPHN1,PAFAH1B1,PAK3,SEMA3A,SLC26A8,SLC7A9,WNT7A
GO:0050877	neurological system process	24	0.0124823	1.69825	18.9415	CRYAA, MYO3A, OPN1MW, ATP1A3, VSX1, PARK7, RDH5, BBS2, NPHP3, LHFPL5, CRYGC, ALDH7A1, KCNQ4, RAX2, AAAS, FXN, MYO15A, PAFAH1B1, EIF2B2, IL1RAPL1, WNT7A, SLC1A1, CRYBB3, SPATA7	24	AAAS,ADNP,ALDH7A1,ATP8B1,BBS2,CCDC50,CHMP2B,CIC,CRYBB3,CRYGC,ENSG00000166160,FZD4,HSPB4,KCNQ4,LHFPL5,MYO15A,MYO3A,PAFAH1B1,RAB3GAP1,RAX2,RDH5,SCN9A,SPATA7,VSX1
GO:0006720	isoprenoid metabolic process	4	0.0143446	7.78366	21.4596	COQ2, DPM1, ADNP, MVK	7	ALDH3A2,APOC2,COQ2,DPM1,ENSG00000166160,MVK,RDH5
GO:0007423	sensory organ development	8	0.0174665	2.9911	25.5167	CRYGC, LHFPL5, KCNQ4, CRYAA, MYO15A, VSX1, COL5A1, FZD6	18	ACVRL1,ADAMTS18,ATP8B1,B9D1,COL5A1,FZD4,FZD6,LHFPL5,MKS1,MPV17,MYO15A,MYO3A,PAFAH1B1,PRSS56,RAB18,RAB3GAP1,VSX1,WNT7A
GO:0006814	sodium ion transport	6	0.0177407	3.9517	25.8633	SLC9A6, SLC20A2, ATP1A3, SCN9A, SLC4A4, SLC34A3	9	ATP1A3,KLHL3,SCN9A,SLC1A1,SLC20A2,SLC25A22,SLC34A3,SLC4A4,SLC9A6
GO:0009084	glutamine family amino acid biosynthetic process	3	0.0201086	13.519	28.7953	PYCR1, GLUD1, ASL	3	ASL,GLUD1,PYCR1
GO:0015698	inorganic anion transport	5	0.0229834	4.60324	32.2084	BSND, SLC26A8, SLC20A2, SLC34A3, CLCN5	9	ABCC2,ANO5,BSND,CLCN5,SLC1A1,SLC20A2,SLC26A8,SLC34A3,SLC4A4
GO:0007605	sensory perception of sound	5	0.0263315	4.41342	35.9895	LHFPL5, KCNQ4, ALDH7A1, MYO3A, MYO15A	8	ALDH7A1,ATP8B1,CCDC50,FZD4,KCNQ4,LHFPL5,MYO15A,MYO3A
GO:0043603	cellular amide metabolic process	4	0.0271583	6.11573	36.8922	ARG1, MCCC1, ASL, GHR	19	ABCC2,AGK,ARG1,ASL,EARS2,EIF2B2,EIF2B3,FSHB,GDAP1,GFM1,GHR,HSD17B4,IGHMBP2,MARS,MCCC1,MTFMT,MVK,PARK7,PC
GO:0009725	response to hormone stimulus	10	0.0273989	2.33298	37.1526	ARSB, EP300, MAP2K1, ANG, NR0B1, EIF2B2, ASL, EIF2B3, MMP13, GHR	20	ABCC2,ANG,ARG1,ATP1A3,BBS2,CBL,EIF2B2,EIF2B3,FECH,FSHB,GHR,JAK3,MARS,NR0B1,NR3C1,PKLR,POR,TNC,TSHR,WNT7A
GO:0030182	neuron differentiation	11	0.0316366	2.15028	41.5772	ARX, LHFPL5, MAP2K1, PHGDH, OPHN1, PAFAH1B1, SEMA3A, ROBO3, FIG4, WNT7A, VSX1	20	ARX,ATP8B1,DYNC2H1,FIG4,FZD4,IFT172,IL1RAPL1,LHFPL5,MAP2K1,MKS1,OPHN1,PAFAH1B1,PAK3,PHGDH,ROBO3,SEMA3A,SLC9A6,TNC,VSX1,WNT7A
GO:0030900	forebrain development	6	0.0321565	3.37975	42.0993	ARX, BBS2, DYNC2H1, PAFAH1B1, POU1F1, NR0B1	11	ARX,BBS2,DYNC2H1,EIF2B3,NR0B1,OPHN1,PAFAH1B1,POU1F1,RAB3GAP1,SEMA3A,WNT7A
GO:0008585	female gonad development	4	0.0381947	5.35127	47.8514	ANG, FSHB, EIF2B2, FANCA	5	ANG,EIF2B2,FANCA,FSHB,FZD4
GO:0021761	limbic system development	3	0.0529049	8.0269	59.6971	BBS2, PAFAH1B1, NR0B1	6	BBS2,EIF2B3,NR0B1,PAFAH1B1,RAB3GAP1,SEMA3A
GO:0048729	tissue morphogenesis	6	0.0586924	2.85401	63.6226	MYL2, IFT172, EXT2, WNT7A, FZD6, ACVR1	16	ACVR1,ACVRL1,COL5A1,EXT2,FZD6,IFT172,KLHL3,MKS1,MYL2,MYLK,NPHP3,OPHN1,PAFAH1B1,SEMA3A,TNC,WNT7A
GO:0006811	ion transport	15	0.0626944	1.67227	66.1237	SLC9A6, SLC20A2, ATP1A3, HFE, SLC34A3, BSND, KCNQ4, SLC26A8, SLC25A22, SCN9A, ANO5, MCOLN1, SLC4A4, SLC1A1, CLCN5	26	ABCC2,ANO5,APOC2,ATP1A3,ATP8B1,BSND,CLCN5,FXN,HFE,IL1RAPL1,KCNQ4,KLHL3,LHFPL5,MCOLN1,NPC2,PARK7,SCN9A,SLC1A1,SLC20A2,SLC25A22,SLC26A8,SLC2A9,SLC34A3,SLC4A4,SLC7A9,SLC9A6
GO:0048839	inner ear development	4	0.0640562	4.3352	66.9373	LHFPL5, KCNQ4, MYO15A, FZD6	8	ATP8B1,FZD6,LHFPL5,MKS1,MPV17,MYO15A,MYO3A,PAFAH1B1
GO:0021536	diencephalon development	3	0.0684438	6.94218	69.4352	ARX, POU1F1, NR0B1	5	ARX,NR0B1,POU1F1,RAB3GAP1,SEMA3A
GO:0051186	cofactor metabolic process	6	0.0766922	2.63447	73.6582	DBT, COQ2, FECH, FXN, MCCC1, SDHD	14	ADCK3,COQ2,CTRC,FECH,FXN,GDAP1,GHR,HSD17B4,MCCC1,MVK,PARK7,PC,PGK1,PKLR
GO:0035313	wound healing, spreading of epidermal cells	2	0.0891816	21.4051	79.0222	ACVRL1, COL5A1	3	ACVRL1,COL5A1,WNT7A
		Cellular component
		DAVID GO					STRING GO
Term ID	GO term	Count	P Value	Fold Enrichment	FDR	Genes	observed gene count	matching proteins in your network (labels)
GO:0005739	mitochondrion	27	8.85424e-05	2.28412	0.115949	ARSB, HSD17B10, SLC9A6, GLUD1, MPV17, NR3C1, ALDH3A2, FXN, MCCC1, GFM1, SLC25A22, HSD17B4, AGK, GHR, TRMU, FECH, XPNPEP3, PARK7, EARS2, PYCR1, DBT, ALDH7A1, COQ2, KIAA1279, SDHD, MTFMT, PC	31	ADCK3,AGK,ALDH7A1,APOPT1,ARG1,ARSB,COQ2,DBT,EARS2,FECH,FXN,GDAP1,GFM1,GLUD1,HSD17B10,KIAA1279,MAP2K1,MCCC1,MPV17,MTFMT,NR3C1,PARK7,PC,POR,PYCR1,SDHD,SLC25A22,SPATA7,TRAF3,TRMU,XPNPEP3
GO:0045177	apical part of cell	9	0.00071482	4.62353	0.932536	LHFPL5, ATP8B1, HFE, EDAR, ABCC2, SLC34A3, FZD6, CLCN5, ACVR1	14	ABCC2,ACVR1,ATP8B1,CLCN5,DYNC2H1,EDAR,FZD6,HFE,LHFPL5,SLC1A1,SLC2A9,SLC34A3,SLC7A9,ZMYND10
GO:0031226	intrinsic to plasma membrane	24	0.00541651	1.81643	6.86885	SLC2A9, F10, ACVRL1, SLC20A2, OPN1MW, ATP1A3, SLC7A9, HFE, TNFRSF14, FZD6, C8B, BSND, KCNQ4, IL12RB1, ATP8B1, SCN9A, MCOLN1, ABCC2, SLC4A4, TSHR, SLC1A1, ACVR1, CLCN5, GHR	29	ABCC2,ACVR1,ACVRL1,ATP1A3,ATP8B1,BSND,C8B,CD79A,CLCN5,ENSG00000166160,F10,FZD4,FZD6,GHR,HFE,IL12RB1,KCNQ4,MCOLN1,PVRL4,SCN9A,SLC1A1,SLC20A2,SLC26A8,SLC2A9,SLC4A4,SLC7A9,TNFRSF14,TRAF3,TSHR
GO:0044459	plasma membrane part	37	0.00559579	1.54444	7.08856	ACVRL1, SLC20A2, FERMT1, SLC7A9, HFE, ALDH3A2, PVRL4, KCNQ4, IL12RB1, ATP8B1, SCN9A, MCOLN1, SLC4A4, SLC1A1, GHR, SLC2A9, F10, CBL, OPN1MW, ATP1A3, TNFRSF14, SLC34A3, FZD6, VWF, BBS2, BSND, C8B, LHFPL5, RAB18, HEPACAM, OPHN1, CD79A, ABCC2, TJP2, TSHR, ACVR1, CLCN5	39	ABCC2,ACVR1,ACVRL1,ATP1A3,ATP8B1,BBS2,BSND,C8B,CBL,CD79A,CLCN5,ENSG00000166160,F10,FERMT1,FZD4,FZD6,GHR,HFE,IL12RB1,IL1RAPL1,JAK3,KCNQ4,LHFPL5,MCOLN1,MYLK,PSTPIP1,PVRL4,SCN9A,SLC1A1,SLC20A2,SLC26A8,SLC2A9,SLC34A3,SLC4A4,SLC7A9,TNFRSF14,TRAF3,TSHR,ZMYND10
GO:0042995	cell projection	16	0.00822631	2.11092	10.2578	MAP2K1, MYO3A, FERMT1, SLC34A3, PARK7, IGHMBP2, BBS2, KCNQ4, ANG, MYO15A, IFT172, DYNC2H1, PSTPIP1, OPHN1, PAFAH1B1, SEMA3A	41	ABCC2,ACVRL1,ADNP,ANG,ARG1,ATP1A3,ATP8B1,B9D1,BAG3,BBS2,CBL,DYNC2H1,ENSG00000166160,FERMT1,FZD4,HEPACAM,IFT172,IGHMBP2,IL1RAPL1,KIF7,KITLG,LHFPL5,MCOLN1,MEFV,MKS1,MYLK,MYO15A,MYO3A,NPHP3,OPHN1,PAFAH1B1,PARK7,PSTPIP1,ROBO3,SCN9A,SEMA3A,SLC34A3,SLC7A9,SLC9A6,SPATA7,TMEM216
GO:0005887	integral to plasma membrane	23	0.00840293	1.78031	10.467	SLC2A9, ACVRL1, SLC20A2, OPN1MW, ATP1A3, SLC7A9, HFE, TNFRSF14, FZD6, C8B, BSND, KCNQ4, IL12RB1, ATP8B1, SCN9A, MCOLN1, ABCC2, SLC4A4, TSHR, SLC1A1, ACVR1, CLCN5, GHR	28	ABCC2,ACVR1,ACVRL1,ATP1A3,ATP8B1,BSND,C8B,CD79A,CLCN5,ENSG00000166160,FZD4,FZD6,GHR,HFE,IL12RB1,KCNQ4,MCOLN1,PVRL4,SCN9A,SLC1A1,SLC20A2,SLC26A8,SLC2A9,SLC4A4,SLC7A9,TNFRSF14,TRAF3,TSHR
GO:0005759	mitochondrial matrix	8	0.011578	3.24077	14.1513	DBT, FECH, FXN, GLUD1, MCCC1, NR3C1, PC, EARS2	13	ALDH7A1,DBT,EARS2,FECH,FXN,GFM1,GLUD1,HSD17B10,MCCC1,NR3C1,PARK7,PC,PYCR1
GO:0044429	mitochondrial part	14	0.0121277	2.16369	14.7746	HSD17B10, DBT, FECH, FXN, GLUD1, MCCC1, SLC25A22, SDHD, MPV17, NR3C1, AGK, ALDH3A2, EARS2, PC	20	AGK,ALDH7A1,ARG1,COQ2,DBT,EARS2,FECH,FXN,GDAP1,GFM1,GLUD1,HSD17B10,MCCC1,MPV17,NR3C1,PARK7,PC,PYCR1,SDHD,SLC25A22
GO:0005856	cytoskeleton	24	0.0228919	1.59809	26.1713	MAP2K1, MYO3A, MYL2, FERMT1, KITLG, TPM2, WAS, KLHL3, BBS2, NPHP3, MEFV, FLG, CFL2, LYST, MYO15A, DYNC2H1, PSTPIP1, BUB1B, OPHN1, KRT2, PAFAH1B1, CSTA, JAK3, KIF21A	38	AAAS,B9D1,BBS2,BUB1B,CCDC88C,CFL2,DYNC2H1,FERMT1,FLG,HFE,IFT172,JAK3,KIAA1279,KIF21A,KIF7,KITLG,KLHL3,KRT2,LYST,MAMLD1,MAP2K1,MEFV,MKS1,MYL2,MYLK,MYO15A,MYO3A,NR0B1,NR3C1,OPHN1,PAFAH1B1,PSTPIP1,RAD51D,SPATA7,TMEM216,TPM2,WAS,ZMYND10
GO:0005851	eukaryotic translation initiation factor 2B complex	2	0.0630671	30.6523	57.4091	EIF2B2, EIF2B3	2	EIF2B2,EIF2B3
GO:0043005	neuron projection	8	0.0772969	2.15104	65.1476	IGHMBP2, KCNQ4, MAP2K1, ANG, OPHN1, PAFAH1B1, SEMA3A, PARK7	24	ACVRL1,ADNP,ANG,ARG1,ATP1A3,ATP8B1,BAG3,BBS2,CBL,ENSG00000166160,FZD4,HEPACAM,IGHMBP2,IL1RAPL1,LHFPL5,MYO15A,MYO3A,OPHN1,PAFAH1B1,PARK7,ROBO3,SEMA3A,SLC9A6,SPATA7
GO:0044430	cytoskeletal part	16	0.0892647	1.54549	70.6272	MAP2K1, MYL2, MYO3A, FERMT1, TPM2, BBS2, NPHP3, MEFV, FLG, MYO15A, DYNC2H1, PSTPIP1, BUB1B, KRT2, PAFAH1B1, KIF21A	28	AAAS,B9D1,BBS2,BUB1B,CCDC88C,DYNC2H1,FLG,HFE,IFT172,KIF21A,KIF7,KRT2,MAMLD1,MAP2K1,MEFV,MKS1,MYL2,MYLK,MYO15A,MYO3A,NR0B1,NR3C1,PAFAH1B1,RAD51D,SPATA7,TPM2,WAS,ZMYND10
GO:0030424	axon	5	0.0934082	2.89172	72.3307	IGHMBP2, MAP2K1, OPHN1, SEMA3A, PARK7	13	ADNP,ANG,ATP1A3,CBL,HEPACAM,IGHMBP2,IL1RAPL1,OPHN1,PAFAH1B1,PARK7,ROBO3,SEMA3A,SLC9A6
		Molecular function
		DAVID GO					STRING GO
Term ID	GO term	Count	P Value	Fold Enrichment	FDR	Genes	observed gene count	matching proteins in your network (labels)
GO:0008509	anion transmembrane transporter activity	9	0.000219185	5.51998	0.310012	BSND, SLC26A8, SLC20A2, ANO5, ABCC2, SLC4A4, SLC1A1, SLC34A3, CLCN5	13	ABCC2,ANO5,ATP8B1,BSND,CLCN5,SLC1A1,SLC20A2,SLC25A22,SLC26A8,SLC2A9,SLC34A3,SLC4A4,SLC7A9
GO:0005524	ATP binding	31	0.000628463	1.89232	0.886502	IFIH1, ACVRL1, GLUD1, IGHMBP2, KIF7, PAK3, MYO15A, MCCC1, ATP8B1, DYNC2H1, EIF2B2, KIF21A, AGK, MARS, TRMU, MAP2K1, MYO3A, ATP1A3, ATR, EARS2, RAB18, PKLR, BUB1B, MVK, ABCC2, JAK3, PGK1, MYLK, ACVR1, PC, CLCN5	33	ABCC2,ACVR1,ACVRL1,ADCK3,AGK,ATP1A3,ATP8B1,ATR,BUB1B,CLCN5,DYNC2H1,EARS2,EIF2B2,GLUD1,IFIH1,IGHMBP2,JAK3,KIF21A,KIF7,MAP2K1,MARS,MCCC1,MVK,MYLK,MYO15A,MYO3A,ORC1,PAK3,PC,PGK1,PKLR,RAD51D,TRMU
GO:0030554	adenyl nucleotide binding	32	0.000870967	1.82949	1.22662	IFIH1, ACVRL1, GLUD1, IGHMBP2, NPHP3, KIF7, PAK3, MYO15A, MCCC1, ATP8B1, DYNC2H1, EIF2B2, KIF21A, AGK, MARS, TRMU, MAP2K1, MYO3A, ATP1A3, ATR, EARS2, RAB18, PKLR, BUB1B, MVK, ABCC2, JAK3, PGK1, MYLK, ACVR1, PC, CLCN5	34	ABCC2,ACVR1,ACVRL1,ADCK3,AGK,ATP1A3,ATP8B1,ATR,BAG3,BUB1B,CLCN5,DYNC2H1,EARS2,EIF2B2,GLUD1,IFIH1,IGHMBP2,JAK3,KIF21A,KIF7,MAP2K1,MARS,MCCC1,MVK,MYLK,MYO15A,MYO3A,ORC1,PAK3,PC,PGK1,PKLR,RAD51D,TRMU
GO:0003779	actin binding	11	0.00325683	3.0422	4.51548	MYO3A, MEFV, MYL2, ANG, CFL2, MYO15A, PSTPIP1, OPHN1, TPM2, KLHL3, MYLK	12	ANG,CFL2,FERMT1,KLHL3,MEFV,MYL2,MYLK,MYO15A,MYO3A,OPHN1,TPM2,WAS
GO:0032553	ribonucleotide binding	33	0.00496866	1.62052	6.81217	IFIH1, ACVRL1, GLUD1, IGHMBP2, KIF7, PAK3, GFM1, MYO15A, MCCC1, GMPPA, ATP8B1, DYNC2H1, EIF2B2, KIF21A, AGK, MARS, TRMU, MAP2K1, MYO3A, ATP1A3, ATR, EARS2, RAB18, PKLR, BUB1B, MVK, ABCC2, JAK3, PGK1, MYLK, ACVR1, PC, CLCN5	36	ABCC2,ACVR1,ACVRL1,ADCK3,AGK,ATP1A3,ATP8B1,ATR,BUB1B,CLCN5,DYNC2H1,EARS2,EIF2B2,GFM1,GLUD1,IFIH1,IGHMBP2,JAK3,KIF21A,KIF7,MAP2K1,MARS,MCCC1,MVK,MYLK,MYO15A,MYO3A,ORC1,PAK3,PC,PGK1,PKLR,POR,RAB18,RAD51D,TRMU
GO:0032555	purine ribonucleotide binding	33	0.00496866	1.62052	6.81217	IFIH1, ACVRL1, GLUD1, IGHMBP2, KIF7, PAK3, GFM1, MYO15A, MCCC1, GMPPA, ATP8B1, DYNC2H1, EIF2B2, KIF21A, AGK, MARS, TRMU, MAP2K1, MYO3A, ATP1A3, ATR, EARS2, RAB18, PKLR, BUB1B, MVK, ABCC2, JAK3, PGK1, MYLK, ACVR1, PC, CLCN5	35	ABCC2,ACVR1,ACVRL1,ADCK3,AGK,ATP1A3,ATP8B1,ATR,BUB1B,CLCN5,DYNC2H1,EARS2,EIF2B2,GFM1,GLUD1,IFIH1,IGHMBP2,JAK3,KIF21A,KIF7,MAP2K1,MARS,MCCC1,MVK,MYLK,MYO15A,MYO3A,ORC1,PAK3,PC,PGK1,PKLR,RAB18,RAD51D,TRMU
GO:0017076	purine nucleotide binding	34	0.00524312	1.59824	7.1756	IFIH1, ACVRL1, GLUD1, IGHMBP2, NPHP3, KIF7, PAK3, GFM1, MCCC1, MYO15A, GMPPA, ATP8B1, DYNC2H1, EIF2B2, KIF21A, AGK, MARS, TRMU, MAP2K1, MYO3A, ATP1A3, ATR, EARS2, RAB18, PKLR, BUB1B, MVK, ABCC2, JAK3, PGK1, MYLK, ACVR1, PC, CLCN5	36	ABCC2,ACVR1,ACVRL1,ADCK3,AGK,ATP1A3,ATP8B1,ATR,BAG3,BUB1B,CLCN5,DYNC2H1,EARS2,EIF2B2,GFM1,GLUD1,IFIH1,IGHMBP2,JAK3,KIF21A,KIF7,MAP2K1,MARS,MCCC1,MVK,MYLK,MYO15A,MYO3A,ORC1,PAK3,PC,PGK1,PKLR,RAB18,RAD51D,TRMU
GO:0015103	inorganic anion transmembrane transporter activity	4	0.00560569	10.9285	7.65366	SLC26A8, SLC20A2, SLC4A4, SLC34A3	9	ABCC2,ANO5,BSND,CLCN5,SLC1A1,SLC20A2,SLC26A8,SLC34A3,SLC4A4
GO:0008092	cytoskeletal protein binding	13	0.00977641	2.32555	12.9909	MYO3A, MYL2, TPM2, KLHL3, KIAA1279, MEFV, ANG, MYO15A, CFL2, PSTPIP1, OPHN1, PAFAH1B1, MYLK	20	ADNP,ANG,CCDC88C,CFL2,FERMT1,KIAA1279,KIF21A,KIF7,KLHL3,KRT2,MEFV,MYL2,MYLK,MYO15A,MYO3A,OPHN1,PAFAH1B1,RAD51D,TPM2,WAS
GO:0000166	nucleotide binding	37	0.0106398	1.48593	14.0593	HSD17B10, IFIH1, ACVRL1, GLUD1, IGHMBP2, NPHP3, KIF7, PAK3, GFM1, MCCC1, MYO15A, GMPPA, ATP8B1, DYNC2H1, EIF2B2, KIF21A, AGK, MARS, TRMU, MAP2K1, MYO3A, ATP1A3, ATR, POR, EARS2, RAB18, PKLR, PHGDH, BUB1B, MVK, ABCC2, JAK3, PGK1, MYLK, ACVR1, PC, CLCN5	38	ABCC2,ACVR1,ACVRL1,ADCK3,AGK,ATP1A3,ATP8B1,ATR,BAG3,BUB1B,CLCN5,DYNC2H1,EARS2,EIF2B2,GFM1,GLUD1,IFIH1,IGHMBP2,JAK3,KIF21A,KIF7,MAP2K1,MARS,MCCC1,MVK,MYLK,MYO15A,MYO3A,ORC1,PAK3,PC,PGK1,PHGDH,PKLR,POR,RAB18,RAD51D,TRMU
GO:0005212	structural constituent of eye lens	3	0.0147024	15.9105	18.925	CRYGC, CRYAA, CRYBB3	3	CRYBB3,CRYGC,HSPB4
GO:0015294	solute:cation symporter activity	5	0.02077	4.74525	25.7172	SLC2A9, SLC20A2, SLC4A4, SLC1A1, SLC34A3	6	SLC1A1,SLC20A2,SLC25A22,SLC2A9,SLC34A3,SLC4A4
GO:0000049	tRNA binding	3	0.022061	12.88	27.0924	IGHMBP2, TRMU, MARS	5	EARS2,HSD17B10,IGHMBP2,MARS,TRMU
GO:0042802	identical protein binding	14	0.0243045	1.97224	29.4261	HSD17B10, GLUD1, GYPA, KITLG, APOC2, NR0B1, WAS, VWF, PAFAH1B1, MVK, GALE, EXT2, GHR, ACVR1	31	ACVR1,ALDH3A2,ANG,APOC2,ASL,CANT1,CD79A,CLCN5,ENSG00000166160,FZD4,GALE,GHR,GLUD1,GYPA,HSD17B4,HSPB4,IFIH1,MEFV,MVK,NR0B1,PAFAH1B1,PARK7,PC,PSTPIP1,PVRL4,PYCR1,SLC4A4,TPM2,VWF,WAS,XPNPEP3
GO:0016842	amidine-lyase activity	2	0.0326831	60.1065	37.5415	ADSL, ASL	2	ADSL,ASL
GO:0016361	activin receptor activity, type I	2	0.04334	45.0799	46.6118	ACVRL1, ACVR1	2	ACVR1,ACVRL1
GO:0009374	biotin binding	2	0.0538803	36.0639	54.3655	MCCC1, PC	2	MCCC1,PC
GO:0005025	transforming growth factor beta receptor activity, type I	2	0.0643052	30.0532	60.9936	ACVRL1, ACVR1	2	ACVR1,ACVRL1
GO:0016885	ligase activity, forming carbon-carbon bonds	2	0.0746161	25.7599	66.6594	MCCC1, PC	2	MCCC1,PC
GO:0042803	protein homodimerization activity	8	0.0762079	2.15951	67.4626	VWF, APOC2, PAFAH1B1, GALE, NR0B1, EXT2, GHR, ACVR1	17	ACVR1,ALDH3A2,ANG,APOC2,CANT1,CD79A,FZD4,GALE,GHR,HSD17B4,NR0B1,PAFAH1B1,PARK7,PVRL4,TPM2,VWF,XPNPEP3
GO:0043274	phospholipase binding	2	0.0848141	22.5399	71.5026	APOC2, PAFAH1B1	3	APOC2,PAFAH1B1,WAS

## Sheet: Table 12
	Table 12. The same GO term of DAVID and STRING, identified from the intersected genes of long-term PMS HNSCC and ACC
		Biologic process
		DAVID GO					STRING GO
Term ID	GO term	Count	P Value	Fold Enrichment	FDR	Genes	observed gene count	matching proteins in your network (labels)
GO:0007601	visual perception	16	7.09475e-08	5.96473	0.000121266	SIX3, KRT12, PAX6, ALMS1, CACNB2, PCDH15, CNGA1, PEX7, DFNB31, RDH12, EYS, TGFBI, CHM, CA4, SEMA4A, RS1	11	CACNB2,CHM,CNGA1,EYS,KRT12,LAMC3,PAX6,RDH12,RS1,SIX3,TGFBI
GO:0050953	sensory perception of light stimulus	16	7.09475e-08	5.96473	0.000121266	SIX3, KRT12, PAX6, ALMS1, CACNB2, PCDH15, CNGA1, PEX7, DFNB31, RDH12, EYS, TGFBI, CHM, CA4, SEMA4A, RS1	13	CACNB2,CHM,CNGA1,DFNB31,EYS,KRT12,LAMC3,PAX6,PCDH15,RDH12,RS1,SIX3,TGFBI
GO:0030030	cell projection organization	20	1.39718e-07	4.37629	0.00023881	ALS2, GNAO1, ERBB2, VANGL2, ITGB4, PAX6, ALMS1, L1CAM, MTSS1L, MYH9, DFNB31, SMO, APP, TSC1, ITGA8, ILK, ROBO2, JAK2, RELN, CHAT	31	ALMS1,ALS2,APP,CDK5RAP2,DAG1,DFNB31,DNM2,ERBB2,FGFR2,FLNA,GNAO1,IFT122,IFT140,ILK,ITGA8,JAK2,L1CAM,MAK,MTSS1L,MYH9,NOG,NTF4,PAX6,RELN,ROBO2,SEMA4A,SLC11A2,STK11,TCTN2,TSC1,VANGL2
GO:0014706	striated muscle tissue development	11	2.09971e-06	7.44338	0.00358883	ALS2, APP, FOXL2, ACTC1, TSC1, ERBB2, MYLK2, CACNB2, CACNA1S, CHAT, FOXP2	10	ACTC1,FGFR2,FOXL2,FOXP2,MYH14,MYLK2,NOG,PDGFRA,SMO,TSC1
GO:0060537	muscle tissue development	11	3.28506e-06	7.0861	0.00561479	ALS2, APP, FOXL2, ACTC1, TSC1, ERBB2, MYLK2, CACNB2, CACNA1S, CHAT, FOXP2	12	ACTC1,FGFR2,FOXL2,FOXP2,ITGA8,MYH14,MYLK2,NOG,PDGFRA,PKD2,SMO,TSC1
GO:0007528	neuromuscular junction development	6	3.60314e-06	24.1571	0.00615843	ALS2, APP, ERBB2, CACNB2, CACNA1S, CHAT	4	ALS2,APP,CACNB2,ERBB2
GO:0050877	neurological system process	35	3.99687e-06	2.3292	0.00683136	ALS2, PRX, NBN, ERBB2, PAX6, CACNB2, PEX7, DFNB31, APP, TGFBI, ILK, CHM, DFNB59, MAN2B1, CHAT, RS1, SIX3, GJB3, KRT12, PI4KA, MYLK2, ALMS1, PCDH15, ATP1A2, PCLO, CNGA1, FOXP2, RDH12, EYS, TSC1, ITGA8, CA4, ATP6V0A4, CTNS, SEMA4A	29	APP,ATP1A2,ATP6V0A4,CACNB2,CHM,CNGA1,CTNS,DFNB31,DFNB59,EYS,FOXP2,GRIA3,HOMER2,ITGA8,KRT12,LAMC3,MYH14,NBN,NTF4,PAX6,PCDH15,PRRT2,RDH12,RELN,RS1,SIX3,SLC11A2,SLC52A3,TGFBI
GO:0042592	homeostatic process	26	5.41278e-06	2.78778	0.0092513	ALDOA, PRX, NBN, ERBB2, ABCA1, DFNB31, SLC11A2, APP, ALAS2, ILK, PKD2, SCO2, FANCC, FLVCR1, SLC34A1, ALMS1, ATP1A2, FOXP3, STAT3, SLC34A2, PLCE1, HNF4A, TSC1, LARGE, JAK2, ATP6V0A4	35	ABCA1,ALAS2,ALDOA,APP,ATP1A2,ATP6V0A4,CARD11,DFNB31,ESRRB,FANCC,FLVCR1,FOXP3,HNF4A,HOMER2,JAK2,LARGE,MAK,MPL,NBN,PAX6,PCDH15,PDGFRA,PKD2,PLCE1,RDH12,SCO2,SLC11A2,SLC26A3,SLC34A1,SLC34A2,SMARCAL1,SMO,STAT3,STK11,UMOD
GO:0043062	extracellular structure organization	12	5.54216e-06	5.92813	0.00947243	ALS2, APP, LMX1B, TSC1, ITGA8, ERBB2, TGFBI, ILK, PDGFRA, CACNB2, CACNA1S, CHAT	14	ABCA1,ALB,APP,COL6A3,DAG1,HPSE2,ITGA8,ITGB4,LAMC2,LAMC3,MMP2,PDGFRA,SERPINF2,TGFBI
GO:0043009	chordate embryonic development	16	1.49824e-05	3.89239	0.0256054	ALS2, NBN, NOG, LMX1B, ESRRB, VANGL2, GJB3, DLL3, PAX6, MYH9, SMO, TSC1, GRN, PDGFRA, PKD2, FLVCR1	21	ALS2,DLL3,FGFR2,FLVCR1,GJB3,IFT122,IFT140,LMX1B,MED12,MYH9,NBN,NOG,PAX6,PDGFRA,PKD2,PRICKLE1,SLC34A2,SMO,STIL,TSC1,VANGL2
GO:0007519	skeletal muscle tissue development	8	1.6266e-05	9.76046	0.0277987	ALS2, APP, FOXL2, ERBB2, CACNB2, CACNA1S, CHAT, FOXP2	5	FOXL2,FOXP2,MYH14,MYLK2,SMO
GO:0060538	skeletal muscle organ development	8	1.6266e-05	9.76046	0.0277987	ALS2, APP, FOXL2, ERBB2, CACNB2, CACNA1S, CHAT, FOXP2	6	FOXL2,FOXP2,LARGE,MYH14,MYLK2,SMO
GO:0007423	sensory organ development	13	2.70384e-05	4.57122	0.0462049	DFNB31, FOXL2, NOG, LMX1B, ITGA8, ERBB2, SIX3, PDGFRA, PAX6, ALMS1, CACNA1S, STAT3, FOXP2	21	CTNS,DFNB31,ESRRB,FGFR2,FOXL2,FOXP2,IFT122,IFT140,ITGA8,LAMC3,NAGLU,NOG,NTF4,PAX6,PCDH15,PDGFRA,RS1,SCO2,SIX3,STAT3,VANGL2
GO:0007517	muscle organ development	12	6.19891e-05	4.57955	0.105901	ALS2, APP, FOXL2, ACTC1, TSC1, ERBB2, COL6A3, MYLK2, CACNB2, CACNA1S, CHAT, FOXP2	11	ACTC1,COL6A3,FGFR2,FOXL2,FOXP2,LARGE,MYH14,MYLK2,NOG,SMO,VANGL2
GO:0048878	chemical homeostasis	19	6.24517e-05	2.98819	0.106691	PRX, ERBB2, SLC34A1, ALMS1, ABCA1, ATP1A2, STAT3, SLC34A2, SLC11A2, PLCE1, APP, ALAS2, TSC1, HNF4A, ILK, PKD2, JAK2, ATP6V0A4, SCO2	21	ABCA1,ALAS2,APP,ATP1A2,ATP6V0A4,FLVCR1,HNF4A,HOMER2,JAK2,PAX6,PDGFRA,PKD2,PLCE1,SCO2,SLC11A2,SLC26A3,SLC34A1,SLC34A2,STAT3,STK11,UMOD
GO:0048666	neuron development	15	7.97895e-05	3.563	0.136291	ALS2, GNAO1, LMX1B, ERBB2, PAX6, ALMS1, L1CAM, DFNB31, SMO, APP, ILK, RELN, JAK2, ROBO2, CHAT	23	ALS2,APP,DAG1,DFNB31,DNM2,ERBB2,FGFR2,GNAO1,IFT140,ILK,JAK2,L1CAM,NAGLU,NOG,NTF4,PAX6,RELN,ROBO2,SECISBP2,SEMA4A,SLC11A2,STK11,VANGL2
GO:0050808	synapse organization	7	0.000102437	9.24044	0.174945	ALS2, APP, TSC1, ERBB2, CACNB2, CACNA1S, CHAT	8	ALS2,APP,CACNB2,ERBB2,L1CAM,PCLO,RELN,TSC1
GO:0032989	cellular component morphogenesis	16	0.000119668	3.24529	0.204345	ALS2, ACTC1, NOG, ESRRB, ERBB2, VANGL2, PAX6, ALMS1, L1CAM, MYH9, SMO, APP, ILK, ROBO2, JAK2, RELN	25	ACTC1,ACTN1,ALS2,APP,DAG1,DNM2,ERBB2,FGFR2,FLNA,ILK,ITGA8,L1CAM,LAMC3,MYH14,MYH9,NOG,NTF4,PAX6,PDGFRA,RELN,ROBO2,SEMA4A,SLC11A2,STK11,VANGL2
GO:0000902	cell morphogenesis	15	0.000133821	3.39286	0.228485	ALS2, NOG, ESRRB, ERBB2, VANGL2, PAX6, ALMS1, L1CAM, MYH9, SMO, APP, ILK, ROBO2, RELN, JAK2	22	ACTN1,ALS2,APP,DAG1,DNM2,ERBB2,FGFR2,FLNA,ILK,ITGA8,L1CAM,LAMC3,MYH9,NOG,NTF4,PAX6,RELN,ROBO2,SEMA4A,SLC11A2,STK11,VANGL2
GO:0001822	kidney development	8	0.000182659	6.71032	0.311748	NOG, PLCE1, TSC1, ITGA8, ILK, PKD2, ROBO2, RRM2B	17	FGFR2,HPGD,ILK,ITGA8,NOG,PDGFRA,PKD2,PLCE1,PODXL,ROBO2,RRM2B,SLC34A1,SMAD9,SMO,TSC1,UMOD,VANGL2
GO:0000904	cell morphogenesis involved in differentiation	12	0.00022141	3.96019	0.377768	ALS2, APP, NOG, ESRRB, ERBB2, ILK, PAX6, L1CAM, ROBO2, JAK2, RELN, MYH9	20	ACTN1,ALS2,APP,DAG1,ERBB2,FGFR2,FLNA,ILK,ITGA8,L1CAM,LAMC3,MYH9,NOG,PAX6,RELN,ROBO2,SEMA4A,SLC11A2,STK11,VANGL2
GO:0001701	in utero embryonic development	10	0.000335458	4.57522	0.571832	ALS2, NBN, LMX1B, ESRRB, GRN, PDGFRA, GJB3, PKD2, MYH9, FLVCR1	13	ALS2,FGFR2,FLVCR1,GJB3,LMX1B,MYH9,NBN,NOG,PDGFRA,PKD2,SLC34A2,SMO,STIL
GO:0031175	neuron projection development	12	0.000337024	3.77455	0.574493	ALS2, SMO, APP, GNAO1, ERBB2, ILK, PAX6, L1CAM, ROBO2, JAK2, RELN, CHAT	20	ALS2,APP,DAG1,DFNB31,DNM2,ERBB2,FGFR2,GNAO1,ILK,JAK2,L1CAM,NOG,NTF4,PAX6,RELN,ROBO2,SEMA4A,SLC11A2,STK11,VANGL2
GO:0032990	cell part morphogenesis	12	0.000337024	3.77455	0.574493	ALS2, SMO, APP, ERBB2, VANGL2, ILK, PAX6, ALMS1, L1CAM, ROBO2, JAK2, RELN	18	ALS2,APP,DAG1,DNM2,ERBB2,FGFR2,ILK,L1CAM,MYH14,NOG,NTF4,PAX6,RELN,ROBO2,SEMA4A,SLC11A2,STK11,VANGL2
GO:0030182	neuron differentiation	16	0.000346282	2.94151	0.590231	ALS2, GNAO1, LMX1B, ERBB2, PAX6, ALMS1, L1CAM, STAT3, DFNB31, SMO, APP, ILK, ROBO2, RELN, JAK2, CHAT	26	ALS2,APP,DAG1,DFNB31,DNM2,ERBB2,FGFR2,GNAO1,IFT140,ILK,JAK2,L1CAM,LMX1B,NAGLU,NOG,NTF4,PAX6,RELN,ROBO2,SECISBP2,SEMA4A,SLC11A2,SMO,STAT3,STK11,VANGL2
GO:0001655	urogenital system development	8	0.000422233	5.85628	0.719248	NOG, PLCE1, TSC1, ITGA8, ILK, PKD2, ROBO2, RRM2B	20	CYP7B1,FGFR2,HPGD,IFT140,ILK,ITGA8,ITGB4,NOG,PDGFRA,PKD2,PLCE1,PODXL,ROBO2,RRM2B,SLC34A1,SMAD9,SMO,TSC1,UMOD,VANGL2
GO:0046907	intracellular transport	20	0.000482053	2.45126	0.820754	ALS2, ACTC1, AP2S1, SIX3, ABCA1, MYH9, FLNA, AIP, PEX7, SLC25A20, KIF1A, APP, PRICKLE1, TSC1, PEX26, CHM, JAK2, SLC25A1, MYH14, DNM2	24	ABCA1,AGPS,AIP,ALMS1,ALS2,AP2S1,APP,CHM,DNM2,F5,IFT122,IFT140,KIF1A,MAK,PCLO,PEX26,PEX7,PRICKLE1,PRRT2,SIX3,SLC25A20,STAT3,TSC1,VPS53
GO:0050801	ion homeostasis	15	0.000549551	2.9532	0.93517	PRX, ERBB2, SLC34A1, ATP1A2, SLC34A2, SLC11A2, PLCE1, APP, ALAS2, TSC1, ILK, PKD2, JAK2, ATP6V0A4, SCO2	17	ABCA1,ALAS2,APP,ATP1A2,ATP6V0A4,FLVCR1,HNF4A,JAK2,PDGFRA,PKD2,PLCE1,SCO2,SLC11A2,SLC26A3,SLC34A1,SLC34A2,UMOD
GO:0030900	forebrain development	9	0.000593156	4.76786	1.00902	ATRX, APP, NOG, GNAO1, TSC1, SIX3, PAX6, RELN, FOXP2	16	APP,ATRX,FGFR2,FLNA,FOXP2,GNAO1,KIF1A,NOG,PAX6,RELN,ROBO2,SECISBP2,SIX3,SMO,STIL,TSC1
GO:0001654	eye development	8	0.00124766	4.88023	2.11127	FOXL2, LMX1B, SIX3, PAX6, ALMS1, CACNA1S, STAT3, FOXP2	13	CTNS,FOXL2,FOXP2,IFT122,IFT140,LAMC3,NAGLU,PAX6,PDGFRA,RS1,SCO2,SIX3,STAT3
GO:0048812	neuron projection morphogenesis	10	0.00131455	3.78046	2.22326	ALS2, SMO, APP, ERBB2, ILK, PAX6, L1CAM, ROBO2, JAK2, RELN	17	ALS2,APP,DAG1,DNM2,ERBB2,FGFR2,ILK,L1CAM,NOG,NTF4,PAX6,RELN,ROBO2,SEMA4A,SLC11A2,STK11,VANGL2
GO:0040007	growth	9	0.00196166	3.96019	3.30052	FGFR2, SMO, APP, NBN, LMX1B, ESRRB, ALMS1, FLVCR1, FOXP2	17	APP,ATRX,DAG1,EYS,FGFR2,FLVCR1,FOXL2,FOXP2,FSHR,LARGE,MED12,NBN,PDE4D,SMO,STIL,STK11,VANGL2
GO:0006936	muscle contraction	8	0.00289333	4.2104	4.8319	ALDOA, ACTG2, ACTC1, GNAO1, DAG1, MYLK2, PDE4D, CACNA1S	10	ACTC1,ACTG2,ALDOA,ATP1A2,CACNA1S,CACNB2,GNAO1,MYH14,MYLK2,PDE4D
GO:0050767	regulation of neurogenesis	8	0.00453438	3.88067	7.47389	SMO, NBN, NOG, ILK, PAX6, DLL3, ROBO2, CDK5RAP2	21	APP,ASPA,CDK5RAP2,DAG1,DLL3,DNM2,FLNA,IDH2,ILK,L1CAM,NOG,NTF4,PAX6,RELN,ROBO2,SIX3,SMO,STAT3,STK11,TCF4,TSC1
GO:0007160	cell-matrix adhesion	6	0.00486773	5.42857	8.00206	TSC1, ITGA8, ILK, ITGB4, PKD2, ACTN1	7	ACTN1,DAG1,ILK,ITGA8,ITGB4,L1CAM,TSC1
GO:0019725	cellular homeostasis	14	0.00516267	2.41917	8.46701	PRX, ALDOA, APP, PLCE1, ALAS2, LARGE, TSC1, ERBB2, ILK, PKD2, JAK2, ATP1A2, SCO2, SLC34A2	16	ALAS2,ALDOA,APP,ATP1A2,ATP6V0A4,FLVCR1,JAK2,LARGE,PDGFRA,PKD2,PLCE1,SCO2,SLC11A2,SLC26A3,SLC34A1,SLC34A2
GO:0008284	positive regulation of cell proliferation	13	0.0052998	2.52853	8.68241	FGFR2, KRT6A, NBN, NOG, ERBB2, PAX6, FOXP2, SMO, CARD11, GRN, ILK, PDGFRA, JAK2	22	CARD11,CYP7B1,DNMT1,ERBB2,FGFR2,FLNA,FOXP2,FOXP3,HPGD,HPSE2,ILK,JAK2,KRT6A,LAMC2,MMP2,MPL,NOG,PAX6,PDGFRA,SERPINF2,SMO,STAT3
GO:0007155	cell adhesion	18	0.00589297	2.07061	9.60874	ITGB4, ACTN1, L1CAM, PCDH15, MYH9, APP, TSC1, F5, LAMC3, ITGA8, TGFBI, ILK, COL6A3, PKD2, LAMC2, ROBO2, RELN, RS1	21	ACTN1,APP,COL6A3,DAG1,ILK,ITGA8,ITGB4,L1CAM,LAMC2,LAMC3,MPL,PCDH15,PDGFRA,PODXL,RELN,ROBO2,RS1,TGFBI,TSC1,UMOD,WISP3
GO:0050769	positive regulation of neurogenesis	5	0.00601702	6.82405	9.80134	SMO, ILK, PAX6, DLL3, ROBO2	12	APP,ASPA,DAG1,FLNA,ILK,L1CAM,PAX6,RELN,ROBO2,SMO,STK11,TCF4
GO:0001501	skeletal system development	11	0.00627536	2.77668	10.2012	SMO, NOG, PDGFRA, DLL3, PHEX, ATP6V0A4, PAPSS2, CACNA1S, MMP2, WWOX, PEX7	16	DLL3,DYM,FGFR2,FLVCR1,IFT140,IMPAD1,MED12,MMP2,NOG,PAPSS2,PDGFRA,PEX7,PHEX,SMAD9,TGFBI,WWOX
GO:0006873	cellular ion homeostasis	12	0.00674103	2.58365	10.9177	PRX, APP, PLCE1, ALAS2, TSC1, ERBB2, ILK, PKD2, JAK2, ATP1A2, SCO2, SLC34A2	14	ALAS2,APP,ATP1A2,ATP6V0A4,FLVCR1,JAK2,PDGFRA,PKD2,PLCE1,SCO2,SLC11A2,SLC26A3,SLC34A1,SLC34A2
GO:0007605	sensory perception of sound	6	0.00698745	4.98085	11.2947	DFNB31, GJB3, ALMS1, PCDH15, DFNB59, ATP6V0A4	7	ATP6V0A4,DFNB31,DFNB59,HOMER2,MYH14,PCDH15,SLC52A3
GO:0060323	head morphogenesis	3	0.00774391	21.961	12.4427	PDGFRA, MMP2, FLVCR1	4	FLVCR1,MMP2,NOG,PDGFRA
GO:0021537	telencephalon development	5	0.0084559	6.19414	13.5104	TSC1, SIX3, PAX6, RELN, FOXP2	9	FLNA,FOXP2,PAX6,RELN,ROBO2,SECISBP2,SIX3,SMO,TSC1
GO:0030198	extracellular matrix organization	6	0.00931073	4.6456	14.776	APP, LMX1B, ITGA8, TGFBI, ILK, PDGFRA	12	APP,COL6A3,DAG1,HPSE2,ITGA8,ITGB4,LAMC2,LAMC3,MMP2,PDGFRA,SERPINF2,TGFBI
GO:0051960	regulation of nervous system development	8	0.00982446	3.35516	15.5283	SMO, NBN, NOG, ILK, PAX6, DLL3, ROBO2, CDK5RAP2	23	APP,ASPA,CDK5RAP2,DAG1,DLL3,DNM2,FLNA,IDH2,IFT122,ILK,L1CAM,NOG,NTF4,PAX6,RELN,ROBO2,SIX3,SMO,STAT3,STK11,TCF4,TSC1,VANGL2
GO:0007409	axonogenesis	8	0.010077	3.33777	15.8957	ALS2, APP, ERBB2, PAX6, L1CAM, ROBO2, JAK2, RELN	13	ALS2,APP,DAG1,ERBB2,FGFR2,L1CAM,NOG,PAX6,RELN,ROBO2,SEMA4A,STK11,VANGL2
GO:0010720	positive regulation of cell development	5	0.0103962	5.83506	16.3581	SMO, ILK, PAX6, DLL3, ROBO2	14	APP,ASPA,DAG1,DNM2,FLNA,ILK,L1CAM,MPL,PAX6,RELN,ROBO2,SMO,STK11,TCF4
GO:0048592	eye morphogenesis	5	0.0103962	5.83506	16.3581	FOXL2, SIX3, PAX6, ALMS1, STAT3	7	FOXL2,IFT122,NAGLU,PAX6,RS1,SIX3,STAT3
GO:0007411	axon guidance	6	0.0104523	4.51535	16.4391	APP, ERBB2, PAX6, L1CAM, ROBO2, RELN	9	APP,DAG1,ERBB2,L1CAM,NOG,PAX6,RELN,ROBO2,VANGL2
GO:0043010	camera-type eye development	6	0.0104523	4.51535	16.4391	FOXL2, LMX1B, SIX3, PAX6, CACNA1S, FOXP2	10	CTNS,FOXL2,FOXP2,IFT122,IFT140,LAMC3,PAX6,PDGFRA,RS1,SIX3
GO:0031328	positive regulation of cellular biosynthetic process	17	0.0106531	1.9984	16.7284	FOXL2, SMAD9, LMX1B, SIX3, MED12, PAX6, ABCA1, BMP15, FOXP3, STAT3, CARD11, APP, HNF4A, MED17, PDGFRA, JAK2, TCF4	34	ACTN1,AIP,APP,ATRX,BMP15,CARD11,CDK5RAP2,DNM2,ERBB2,ESRRB,FGFR2,FOXL2,FOXP3,HNF4A,ILK,ITGA8,JAK2,LITAF,LMX1B,MAK,MED12,MED17,NOG,PAX6,PKD2,POMT2,SERPINF2,SIX3,SMAD9,SMO,STAT3,TCF4,TYRP1,WWOX
GO:0009967	positive regulation of signal transduction	10	0.0110332	2.72962	17.2736	ALS2, CARD11, LITAF, ITGA8, ERBB2, ILK, L1CAM, JAK2, RELN, FLNA	25	ALS2,APP,BMP15,CARD11,ERBB2,FBXO18,FGFR2,FLNA,FSHR,ILK,ITGA8,JAK2,MID1,PDGFRA,PKD2,PLCE1,RELN,ROBO2,SERPINF2,SH3BP2,SMO,STAT3,STK11,VANGL2,WWOX
GO:0007600	sensory perception	19	0.0111853	1.88883	17.4909	SIX3, GJB3, KRT12, PAX6, ALMS1, CACNB2, PCDH15, CNGA1, PEX7, DFNB31, RDH12, EYS, TGFBI, CHM, CA4, DFNB59, ATP6V0A4, SEMA4A, RS1	18	ATP6V0A4,CACNB2,CHM,CNGA1,DFNB31,DFNB59,EYS,HOMER2,KRT12,LAMC3,MYH14,PAX6,PCDH15,RDH12,RS1,SIX3,SLC52A3,TGFBI
GO:0050678	regulation of epithelial cell proliferation	5	0.0114659	5.67069	17.89	NOG, ERBB2, GRN, PAX6, FOXP2	10	CYP7B1,ERBB2,FGFR2,FOXP2,IFT122,NOG,PAX6,SMO,STAT3,STK11
GO:0010171	body morphogenesis	3	0.0125056	17.2551	19.3537	PDGFRA, MMP2, FLVCR1	5	FLVCR1,IFT122,MMP2,NOG,PDGFRA
GO:0060322	head development	3	0.0125056	17.2551	19.3537	PDGFRA, MMP2, FLVCR1	25	APP,ATRX,CDK5RAP2,CTNS,FANCC,FGFR2,FLNA,FLVCR1,FOXP2,GNAO1,ITGA8,KIF1A,MMP2,NAGLU,NOG,PAX6,PDGFRA,RELN,ROBO2,SECISBP2,SIX3,SMAD9,SMO,STIL,TSC1
GO:0055114	oxidation reduction	16	0.012714	2.01625	19.6441	CYB5R3, BLVRA, RDH12, CYP7B1, D2HGDH, TYRP1, F5, FA2H, NDUFS8, IDH2, AASS, RRM2B, HPGD, SCO2, WWOX, ETFA	19	AASS,AGPS,ALDOA,BLVRA,CYB5R3,CYP7B1,D2HGDH,ETFA,FA2H,HPGD,IDH2,NCF2,NDUFS8,PEX7,RDH12,RRM2B,SCO2,TYRP1,WWOX
GO:0009100	glycoprotein metabolic process	8	0.0127168	3.18906	19.648	SGSH, MGAT2, POMT2, LARGE, MPDU1, DPAGT1, MAN2B1, FKRP	11	DPAGT1,FKRP,IMPAD1,LARGE,MAN2B1,MGAT2,MPDU1,POMT2,SGSH,SLC34A1,VANGL2
GO:0051173	positive regulation of nitrogen compound metabolic process	16	0.0135698	2.00059	20.8265	FOXL2, SMAD9, LMX1B, MED12, PAX6, SIX3, ABCA1, BMP15, FOXP3, STAT3, APP, HNF4A, MED17, PDGFRA, JAK2, TCF4	49	ACTN1,AIP,ALS2,APP,ATRX,BMP15,CARD11,CDK5RAP2,DAG1,DNM2,DNMT1,DOK7,ERBB2,ESRRB,FBXO18,FGFR2,FOXL2,FOXP3,FSHR,HNF4A,ILK,ITGA8,JAK2,LITAF,LMX1B,MAK,MED12,MED17,MID1,MYH9,NBN,NOG,PAX6,PDGFRA,PKD2,PLCE1,POMT2,PRICKLE1,RELN,SERPINF2,SIX3,SLC11A2,SMAD9,SMO,STAT3,STK11,TCF4,VANGL2,WWOX
GO:0060284	regulation of cell development	8	0.0137738	3.14239	21.1058	SMO, NBN, NOG, ILK, PAX6, DLL3, ROBO2, CDK5RAP2	22	APP,ASPA,CDK5RAP2,DAG1,DLL3,DNM2,FLNA,IDH2,ILK,L1CAM,MPL,NOG,NTF4,PAX6,RELN,ROBO2,SIX3,SMO,STAT3,STK11,TCF4,TSC1
GO:0001503	ossification	6	0.013957	4.20124	21.356	SMO, NOG, ATP6V0A4, MMP2, WWOX, PEX7	10	ATP6V0A4,FGFR2,IMPAD1,MMP2,NOG,PEX7,PHEX,SLC34A1,SMO,WWOX
GO:0050679	positive regulation of epithelial cell proliferation	4	0.0139729	7.85598	21.3776	NOG, ERBB2, GRN, FOXP2	7	CYP7B1,ERBB2,FGFR2,FOXP2,NOG,SMO,STAT3
GO:0006928	cell motion	13	0.0148137	2.20381	22.5157	SMO, APP, LMX1B, ERBB2, PODXL, PAX6, L1CAM, ROBO2, JAK2, RELN, MYH9, STAT3, PEX7	29	ACTC1,APP,CACNB2,CYP7B1,DAG1,ERBB2,FLNA,IFT122,IFT140,ILK,ITGB4,JAK2,KIF1A,L1CAM,MAK,MYH14,MYH9,NOG,PAX6,PDE4D,PDGFRA,PEX7,PODXL,RELN,ROBO2,SIX3,SMO,UMOD,VANGL2
GO:0008366	axon ensheathment	4	0.0149139	7.66893	22.6503	PRX, TSC1, ERBB2, ILK	7	ASPA,DAG1,ERBB2,FA2H,ILK,PRX,TSC1
GO:0048667	cell morphogenesis involved in neuron differentiation	8	0.0150901	3.08225	22.8864	ALS2, APP, ERBB2, PAX6, L1CAM, ROBO2, JAK2, RELN	14	ALS2,APP,DAG1,ERBB2,FGFR2,L1CAM,NOG,PAX6,RELN,ROBO2,SEMA4A,SLC11A2,STK11,VANGL2
GO:0006979	response to oxidative stress	7	0.0161527	3.43699	24.2962	SLC11A2, ALS2, GNAO1, NDUFS8, JAK2, RRM2B, FANCC	11	ALS2,APP,DNM2,FANCC,GNAO1,JAK2,NDUFS8,PDGFRA,PKD2,RRM2B,SLC11A2
GO:0001656	metanephros development	4	0.0169012	7.32035	25.2745	NOG, ITGA8, ILK, ROBO2	6	ITGA8,PDGFRA,PKD2,ROBO2,SMO,UMOD
GO:0007507	heart development	8	0.017407	2.99623	25.9291	SMO, ACTC1, PLCE1, TSC1, ERBB2, VANGL2, PKD2, MYLK2	19	ACTC1,DNM2,ERBB2,FGFR2,IFT122,IFT140,ILK,MED12,MYLK2,NOG,PDGFRA,PKD2,PLCE1,PRICKLE1,ROBO2,SMO,STIL,TSC1,VANGL2
GO:0042127	regulation of cell proliferation	18	0.0174617	1.84171	25.9995	FGFR2, KRT6A, NBN, NOG, STK11, ERBB2, PAX6, UMOD, FOXP3, FOXP2, CARD11, SMO, TSC1, HNF4A, GRN, ILK, PDGFRA, JAK2	33	APP,CARD11,CYP7B1,DNMT1,ERBB2,FA2H,FGFR2,FLNA,FOXP2,FOXP3,HNF4A,HPGD,HPSE2,IDH2,IFT122,ILK,JAK2,KANK2,KRT6A,LAMC2,MMP2,MPL,NOG,PAX6,PDGFRA,PKD2,SERPINF2,SIX3,SMO,STAT3,STK11,TSC1,UMOD
GO:0007389	pattern specification process	9	0.0178399	2.71429	26.4849	SMO, NOG, LMX1B, SIX3, PAX6, PKD2, DLL3, RELN, MID1	16	DLL3,FGFR2,IFT122,IFT140,LMX1B,MED12,MID1,NOG,NTF4,PAX6,PKD2,RELN,SIX3,SMO,STIL,VANGL2
GO:0060348	bone development	6	0.018178	3.92799	26.9161	SMO, NOG, ATP6V0A4, MMP2, WWOX, PEX7	7	DYM,FGFR2,IMPAD1,PAPSS2,PEX7,PHEX,SMAD9
GO:0006941	striated muscle contraction	4	0.0190294	7.00207	27.9919	ALDOA, ACTC1, MYLK2, CACNA1S	6	ACTC1,ALDOA,ATP1A2,CACNB2,MYH14,MYLK2
GO:0035295	tube development	8	0.0194485	2.92814	28.5159	NOG, TSC1, VANGL2, ILK, PDGFRA, ROBO2, SHANK3, FOXP2	29	ATRX,DAG1,FGFR2,FOXP2,HPGD,IFT122,IFT140,ILK,ITGB4,MED12,MMP2,MYH9,NOG,PAX6,PDGFRA,PHEX,PKD2,PODXL,PRICKLE1,ROBO2,SEMA4A,SERPINF2,SMAD9,SMO,STIL,TGFBI,TSC1,UMOD,VANGL2
GO:0010647	positive regulation of cell communication	10	0.0209996	2.44753	30.4243	ALS2, CARD11, LITAF, ITGA8, ERBB2, ILK, L1CAM, JAK2, RELN, FLNA	26	ALS2,APP,BMP15,CARD11,ERBB2,FBXO18,FGFR2,FLNA,FOXL2,FSHR,ILK,ITGA8,JAK2,MID1,PDGFRA,PKD2,PLCE1,RELN,ROBO2,SERPINF2,SH3BP2,SMO,STAT3,STK11,VANGL2,WWOX
GO:0045935	positive regulation of nucleobase, nucleoside, nucleotide and nucleic acid metabolic process	15	0.022472	1.93567	32.1914	FOXL2, SMAD9, LMX1B, MED12, PAX6, SIX3, ABCA1, FOXP3, BMP15, STAT3, APP, HNF4A, MED17, PDGFRA, TCF4	32	ACTN1,AIP,APP,ATRX,BMP15,CDK5RAP2,DNM2,DNMT1,ERBB2,ESRRB,FGFR2,FOXL2,FOXP3,HNF4A,ILK,ITGA8,LITAF,LMX1B,MAK,MED12,MED17,NBN,NOG,PAX6,PKD2,SERPINF2,SIX3,SMAD9,SMO,STAT3,TCF4,WWOX
GO:0048589	developmental growth	5	0.0225945	4.62781	32.3365	SMO, APP, NBN, ESRRB, ALMS1	15	APP,ATRX,DAG1,EYS,FGFR2,FLVCR1,FOXL2,LARGE,MED12,NBN,PDE4D,SMO,STIL,STK11,VANGL2
GO:0006259	DNA metabolic process	13	0.0230455	2.06879	32.8681	ATRX, POLK, FOXL2, NBN, POLH, FBXO18, SMARCAL1, DNMT1, TREX1, RRM2B, RNASEH2A, NHEJ1, FANCC	15	ATRX,DNMT1,FANCC,FBXO18,FOXL2,HUWE1,NBN,NHEJ1,POLH,POLK,RNASEH2A,RRM2B,SMARCAL1,TREX1,USP28
GO:0045597	positive regulation of cell differentiation	8	0.023599	2.81306	33.5152	SMO, SMAD9, ILK, PAX6, DLL3, IL2RG, ROBO2, JAK2	18	APP,ASPA,DAG1,DNM2,FLNA,FOXP3,ILK,JAK2,L1CAM,MPL,PAX6,RELN,ROBO2,SERPINF2,SMO,STAT3,STK11,TCF4
GO:0051345	positive regulation of hydrolase activity	7	0.0236689	3.14898	33.5966	SLC11A2, ALS2, FOXL2, PLCE1, GNAO1, TSC1, JAK2	15	ALS2,APP,CHM,DNM2,ERBB2,FGFR2,FOXL2,GNAO1,JAK2,MTSS1L,NTF4,PDGFRA,SLC11A2,STAT3,TSC1
GO:0048729	tissue morphogenesis	7	0.0243054	3.13148	34.3326	ACTC1, TSC1, VANGL2, ILK, DAG1, MYLK2, SHANK3	23	ACTC1,ACTG2,CYP7B1,DAG1,FGFR2,FLNA,IFT122,ILK,ITGA8,ITGB4,KRT6A,MED12,MYLK2,NOG,PKD2,PODXL,PRICKLE1,ROBO2,SIX3,SMO,STIL,TSC1,VANGL2
GO:0045664	regulation of neuron differentiation	6	0.0245394	3.63265	34.6013	NBN, NOG, ILK, PAX6, ROBO2, CDK5RAP2	13	APP,CDK5RAP2,DNM2,ILK,L1CAM,NTF4,PAX6,RELN,ROBO2,SIX3,STK11,TCF4,TSC1
GO:0006281	DNA repair	9	0.0247336	2.55181	34.8235	ATRX, POLK, NBN, POLH, FBXO18, TREX1, RRM2B, NHEJ1, FANCC	13	ATRX,FANCC,FBXO18,HUWE1,NBN,NHEJ1,POLH,POLK,RNASEH2A,RRM2B,SMARCAL1,TREX1,USP28
GO:0007167	enzyme linked receptor protein signaling pathway	10	0.0261467	2.3545	36.419	FGFR2, NOG, PLCE1, SMAD9, ERBB2, PDGFRA, JAK2, HPGD, STAT3, FLNA	16	AP2S1,ATP6V0A4,BMP15,ERBB2,FGFR2,HNF4A,HPGD,JAK2,MMP2,NCF2,NOG,NTF4,PDGFRA,PLCE1,SMAD9,STAT3
GO:0019932	second-messenger-mediated signaling	8	0.0264574	2.74124	36.7648	PLCE1, ERBB2, MC2R, PI4KA, ALMS1, FSHR, PCLO, FLNA	10	ABCA1,APP,ATP1A2,FSHR,HOMER2,MC2R,PCLO,PDE4D,PKD2,PLCE1
GO:0010628	positive regulation of gene expression	14	0.0279076	1.94033	38.3557	FOXL2, SMAD9, LMX1B, MED12, PAX6, SIX3, FOXP3, BMP15, STAT3, APP, HNF4A, MED17, DNMT1, TCF4	33	ACTC1,ACTG2,APP,ATRX,BMP15,CDK5RAP2,DNM2,DNMT1,ERBB2,ESRRB,FGFR2,FOXL2,FOXP3,HNF4A,ILK,ITGA8,LITAF,LMX1B,MED12,MED17,MYH9,MYLK2,NOG,PAX6,PKD2,SECISBP2,SERPINF2,SIX3,SMAD9,SMO,STAT3,TCF4,WWOX
GO:0010557	positive regulation of macromolecule biosynthetic process	15	0.0318115	1.84688	42.4531	FOXL2, SMAD9, LMX1B, MED12, PAX6, SIX3, BMP15, FOXP3, STAT3, CARD11, APP, HNF4A, MED17, PDGFRA, TCF4	33	ACTN1,AIP,APP,ATRX,BMP15,CARD11,CDK5RAP2,DNM2,ERBB2,ESRRB,FGFR2,FOXL2,FOXP3,HNF4A,ILK,ITGA8,JAK2,LITAF,LMX1B,MAK,MED12,MED17,NOG,PAX6,PKD2,POMT2,SERPINF2,SIX3,SMAD9,SMO,STAT3,TCF4,WWOX
GO:0051186	cofactor metabolic process	7	0.0339455	2.8906	44.583	BLVRA, ALAS2, HNF4A, IDH2, CTNS, MMAB, MOCS1	14	AASS,ALAS2,ALDOA,BLVRA,CTNS,CYB5R3,D2HGDH,IDH2,MCCC2,MMAB,MOCS1,PCCA,SLC11A2,SLC25A1
GO:0008285	negative regulation of cell proliferation	10	0.0351937	2.23058	45.7942	NOG, HNF4A, TSC1, STK11, ERBB2, ILK, PAX6, UMOD, JAK2, FOXP3	17	APP,ERBB2,FGFR2,FOXP3,HNF4A,IDH2,IFT122,ILK,JAK2,KANK2,NOG,PAX6,PKD2,STAT3,STK11,TSC1,UMOD
GO:0003002	regionalization	7	0.0354939	2.86125	46.0818	SMO, NOG, LMX1B, SIX3, PAX6, DLL3, RELN	13	DLL3,FGFR2,IFT122,IFT140,LMX1B,MED12,NOG,NTF4,PAX6,RELN,SIX3,SMO,VANGL2
GO:0002009	morphogenesis of an epithelium	5	0.0363596	3.98633	46.9031	TSC1, VANGL2, ILK, DAG1, SHANK3	16	CYP7B1,DAG1,FGFR2,FLNA,IFT122,ILK,KRT6A,MED12,NOG,PKD2,PODXL,PRICKLE1,SMO,STIL,TSC1,VANGL2
GO:0060398	regulation of growth hormone receptor signaling pathway	2	0.0365817	53.6825	47.1118	HNF4A, JAK2	2	HNF4A,JAK2
GO:0046530	photoreceptor cell differentiation	3	0.0377425	9.66286	48.1905	PAX6, ALMS1, STAT3	4	IFT140,NAGLU,PAX6,STAT3
GO:0009953	dorsal/ventral pattern formation	4	0.0378887	5.36825	48.3249	SMO, NOG, LMX1B, PAX6	6	IFT122,LMX1B,NOG,PAX6,SIX3,SMO
GO:0030902	hindbrain development	4	0.0378887	5.36825	48.3249	SMO, SMAD9, LMX1B, FOXP2	6	FLNA,FOXP2,NAGLU,NOG,SMAD9,SMO
GO:0045785	positive regulation of cell adhesion	4	0.0378887	5.36825	48.3249	TSC1, ERBB2, ILK, L1CAM	11	CARD11,DAG1,DNM2,ERBB2,FLNA,FOXP3,ILK,JAK2,PODXL,SERPINF2,TSC1
GO:0045944	positive regulation of transcription from RNA polymerase II promoter	10	0.0407336	2.17045	50.8753	APP, FOXL2, HNF4A, LMX1B, MED17, SIX3, PAX6, MED12, FOXP3, STAT3	22	APP,ATRX,ESRRB,FGFR2,FOXL2,FOXP3,HNF4A,ITGA8,LITAF,LMX1B,MED12,MED17,NOG,PAX6,PKD2,SERPINF2,SIX3,SMAD9,SMO,STAT3,TCF4,WWOX
GO:0008610	lipid biosynthetic process	9	0.0471644	2.2437	56.2107	CYB5R3, CYP7B1, PLCE1, LARGE, AGPS, FA2H, PI4KA, DPAGT1, PEX7	13	ABCB11,AGPS,CHAT,CYB5R3,CYP7B1,DPAGT1,FA2H,FGFR2,HPGD,LARGE,PEX7,PI4KA,PLCE1
GO:0007611	learning or memory	5	0.0485982	3.6272	57.3234	APP, ITGA8, ATP1A2, MAN2B1, FOXP2	8	APP,ATP1A2,CTNS,FOXP2,ITGA8,NTF4,RELN,SLC11A2
GO:0033013	tetrapyrrole metabolic process	3	0.0494762	8.33005	57.9916	BLVRA, ALAS2, MMAB	4	ALAS2,BLVRA,MMAB,SLC11A2
GO:0055085	transmembrane transport	13	0.0494786	1.83974	57.9934	SLC11A2, SLC25A20, SLC26A3, SLC17A5, ABCB11, SLC25A1, ATP1A2, ATP6V0A4, SLC19A2, CACNA1S, CNGA1, FLVCR2, FLVCR1	28	ABCA1,ABCB11,ATP1A2,ATP6V0A4,CACNA1S,CACNB2,CNGA1,CTNS,FLVCR1,FLVCR2,GJB3,GRIA3,PEX26,PEX7,PKD2,PRF1,SLC11A2,SLC17A5,SLC19A2,SLC25A1,SLC25A20,SLC26A3,SLC27A4,SLC34A1,SLC34A2,SLC52A2,SLC52A3,TSC1
GO:0060562	epithelial tube morphogenesis	4	0.0498693	4.80739	58.2876	TSC1, VANGL2, ILK, SHANK3	13	DAG1,FGFR2,IFT122,ILK,MED12,NOG,PKD2,PODXL,PRICKLE1,SMO,STIL,TSC1,VANGL2
GO:0048705	skeletal system morphogenesis	5	0.0499328	3.59481	58.3352	NOG, PDGFRA, MMP2, WWOX, PEX7	10	FGFR2,FLVCR1,IFT140,IMPAD1,MED12,MMP2,NOG,PDGFRA,PEX7,WWOX
GO:0021915	neural tube development	4	0.0517147	4.73669	59.6509	SMO, TSC1, VANGL2, PAX6	11	IFT122,IFT140,MED12,NOG,PAX6,PKD2,PRICKLE1,SMO,STIL,TSC1,VANGL2
GO:0006811	ion transport	16	0.0526602	1.67758	60.333	SLC34A1, CACNB2, GRIA3, ATP1A2, CACNA1S, CNGA1, SLC34A2, SLC11A2, SLC26A3, SLC25A20, SLC17A5, TSC1, PKD2, SLC25A1, ATP6V0A4, SCO2	27	ABCA1,ABCB11,ATP1A2,ATP6V0A4,CA4,CACNA1S,CACNB2,CNGA1,CTNS,DNM2,FLVCR1,FLVCR2,GRIA3,PKD2,SCO2,SLC11A2,SLC17A5,SLC19A2,SLC25A1,SLC25A20,SLC26A3,SLC27A4,SLC34A1,SLC34A2,SLC52A2,SLC52A3,TSC1
GO:0051094	positive regulation of developmental process	8	0.0570507	2.31723	63.3608	SMO, SMAD9, ILK, PAX6, DLL3, IL2RG, ROBO2, JAK2	22	APP,ASPA,DAG1,DNM2,ESRRB,FGFR2,FLNA,FOXP2,FOXP3,ILK,JAK2,L1CAM,MPL,NOG,PAX6,RELN,ROBO2,SERPINF2,SMO,STAT3,STK11,TCF4
GO:0043085	positive regulation of catalytic activity	12	0.0575502	1.85824	63.6911	SLC11A2, ALS2, FOXL2, PLCE1, GNAO1, TSC1, ERBB2, ILK, JAK2, RELN, FSHR, NHEJ1	27	ALS2,APP,CHM,DAG1,DNM2,DOK7,ERBB2,FGFR2,FOXL2,FSHR,GNAO1,ILK,JAK2,MTSS1L,NBN,NCF2,NHEJ1,NTF4,PDGFRA,PKD2,PLCE1,RELN,SLC11A2,STAT3,STK11,TSC1,VANGL2
GO:0044093	positive regulation of molecular function	13	0.0592132	1.78636	64.7708	ALS2, FOXL2, GNAO1, ERBB2, FSHR, SLC11A2, CARD11, PLCE1, TSC1, ILK, RELN, JAK2, NHEJ1	30	ALS2,APP,CACNB2,CARD11,CHM,DAG1,DNM2,DOK7,ERBB2,FGFR2,FOXL2,FSHR,GNAO1,ILK,JAK2,MTSS1L,NBN,NCF2,NHEJ1,NTF4,PDGFRA,PKD2,PLCE1,RELN,SLC11A2,SMO,STAT3,STK11,TSC1,VANGL2
GO:0007169	transmembrane receptor protein tyrosine kinase signaling pathway	7	0.0594574	2.51637	64.9268	FGFR2, PLCE1, ERBB2, PDGFRA, JAK2, STAT3, FLNA	12	AP2S1,ATP6V0A4,ERBB2,FGFR2,JAK2,MMP2,NCF2,NOG,NTF4,PDGFRA,PLCE1,STAT3
GO:0003007	heart morphogenesis	4	0.0614274	4.41226	66.1615	SMO, ACTC1, VANGL2, MYLK2	10	ACTC1,FGFR2,ILK,MYLK2,NOG,PKD2,ROBO2,SMO,STIL,VANGL2
GO:0010604	positive regulation of macromolecule metabolic process	17	0.0641793	1.59732	67.8178	FOXL2, SMAD9, LMX1B, SIX3, MED12, PAX6, BMP15, FOXP3, STAT3, CARD11, APP, HNF4A, MED17, PDGFRA, DNMT1, JAK2, TCF4	53	ACTC1,ACTG2,ACTN1,AIP,ALS2,APP,ATRX,BMP15,CARD11,CDK5RAP2,DAG1,DNM2,DNMT1,DOK7,ERBB2,ESRRB,FBXO18,FGFR2,FOXL2,FOXP3,FSHR,HNF4A,ILK,ITGA8,JAK2,LITAF,LMX1B,MAK,MED12,MED17,MID1,MYH9,MYLK2,NBN,NOG,PAX6,PDGFRA,PKD2,PLCE1,POMT2,PRICKLE1,RELN,SECISBP2,SERPINF2,SIX3,SLC11A2,SMAD9,SMO,STAT3,STK11,TCF4,VANGL2,WWOX
GO:0007610	behavior	11	0.0655166	1.88862	68.5949	ALS2, APP, GNAO1, ITGA8, ROBO2, RELN, ATP1A2, MAN2B1, CHAT, STAT3, FOXP2	16	ALS2,APP,ATP1A2,CTNS,FOXP2,GNAO1,HOMER2,ITGA8,MYH14,NAGLU,NTF4,RELN,SIX3,SLC11A2,STAT3,TSC1
GO:0007267	cell-cell signaling	13	0.0681375	1.74468	70.0669	ALS2, PI4KA, SIX3, CACNB2, MYLK2, ATP1A2, PCLO, DFNB31, SMO, APP, WISP3, PHEX, CHAT	21	ALS2,AP2S1,CACNB2,CHAT,FGFR2,GNAO1,GRIA3,MED12,MYLK2,NTF4,PCDH15,PCLO,PHEX,PRICKLE1,PRRT2,SMO,STK11,VANGL1,VANGL2,WISP3,WWOX
GO:0034613	cellular protein localization	10	0.0687119	1.95922	70.3807	PRICKLE1, AP2S1, PEX26, SIX3, PAX6, CHM, JAK2, FLNA, AIP, PEX7	23	AGPS,AIP,AP2S1,ATRX,CACNB2,CHM,DAG1,FLNA,IFT122,IFT140,KIF1A,MAK,MID1,PAX6,PEX26,PEX7,PRICKLE1,RELN,SIX3,SMO,STAT3,STIL,TSC1
GO:0001657	ureteric bud development	3	0.0691412	6.90204	70.6133	NOG, ILK, ROBO2	6	FGFR2,ILK,NOG,PKD2,ROBO2,SMAD9
GO:0045893	positive regulation of transcription, DNA-dependent	11	0.0715931	1.85694	71.9086	APP, FOXL2, HNF4A, LMX1B, MED17, SIX3, PAX6, MED12, TCF4, FOXP3, STAT3	27	APP,ATRX,BMP15,CDK5RAP2,DNM2,ERBB2,ESRRB,FGFR2,FOXL2,FOXP3,HNF4A,ILK,ITGA8,LITAF,LMX1B,MED12,MED17,NOG,PAX6,PKD2,SERPINF2,SIX3,SMAD9,SMO,STAT3,TCF4,WWOX
GO:0051254	positive regulation of RNA metabolic process	11	0.0747614	1.8415	73.5029	APP, FOXL2, HNF4A, LMX1B, MED17, SIX3, PAX6, MED12, TCF4, FOXP3, STAT3	30	ACTN1,AIP,APP,ATRX,BMP15,CDK5RAP2,DNM2,ERBB2,ESRRB,FGFR2,FOXL2,FOXP3,HNF4A,ILK,ITGA8,LITAF,LMX1B,MAK,MED12,MED17,NOG,PAX6,PKD2,SERPINF2,SIX3,SMAD9,SMO,STAT3,TCF4,WWOX
GO:0022604	regulation of cell morphogenesis	5	0.0790464	3.07343	75.524	ALDOA, ILK, ROBO2, MYH14, MYH9	13	ALDOA,DAG1,DNM2,FLNA,ILK,L1CAM,MPL,MYH14,MYH9,RELN,ROBO2,SEMA4A,STK11
GO:0042552	myelination	3	0.0797811	6.35714	75.8556	TSC1, ERBB2, ILK	6	ASPA,DAG1,ERBB2,FA2H,ILK,TSC1
GO:0006812	cation transport	12	0.0810416	1.74735	76.4148	SLC11A2, SLC25A20, TSC1, SLC34A1, PKD2, CACNB2, ATP1A2, ATP6V0A4, CACNA1S, CNGA1, SCO2, SLC34A2	18	ABCB11,ATP1A2,ATP6V0A4,CACNA1S,CACNB2,CNGA1,DNM2,FLVCR1,FLVCR2,GRIA3,PKD2,SCO2,SLC11A2,SLC17A5,SLC25A20,SLC34A1,SLC34A2,TSC1
GO:0048598	embryonic morphogenesis	8	0.0863033	2.09834	78.6196	FOXL2, NOG, TSC1, ESRRB, ITGA8, VANGL2, SHANK3, FLVCR1	21	FGFR2,FLVCR1,FOXL2,IFT122,IFT140,IMPAD1,ITGA8,ITGB4,MED12,MMP2,NAGLU,NOG,PAX6,PDGFRA,PKD2,PRICKLE1,SIX3,SMO,STIL,TSC1,VANGL2
GO:0042060	wound healing	6	0.0876554	2.52954	79.154	NOG, HNF4A, F5, ERBB2, PDGFRA, PAPSS2	15	DAG1,ERBB2,EYS,F5,FGFR2,FLNA,HNF4A,JAK2,KRT6A,LARGE,MPL,NOG,PAPSS2,PDGFRA,VANGL2
GO:0051270	regulation of cell motion	6	0.0909956	2.50333	80.4208	ILK, PDGFRA, PAX6, MYLK2, ACTN1, JAK2	19	ACTN1,APP,ATP1A2,DAG1,ERBB2,FLNA,IDH2,ILK,JAK2,LAMC2,MYLK2,NOG,PAX6,PDE4D,PDGFRA,PODXL,RELN,SEMA4A,STAT3
GO:0008283	cell proliferation	10	0.0911687	1.84688	80.4844	STIL, NBN, PLCE1, LMX1B, ESRRB, ERBB2, TGFBI, ILK, ALMS1, MPL	14	CARD11,ERBB2,ESRRB,FGFR2,ILK,KIF1A,MPL,NBN,PLCE1,SIX3,STAT3,STIL,TGFBI,USP28
		Cellular component
		DAVID GO					STRING GO
Term ID	GO Term	Count	PValue	Fold Enrichment	FDR	Genes	observed gene count	matching proteins in your network (labels)
GO:0045177	apical part of cell	10	0.000328189	4.57742	0.435871	SLC11A2, SLC26A3, APP, ABCB11, ITGA8, ERBB2, CA4, UMOD, ATP6V0A4, SLC34A2	16	ABCB11,APP,ATP6V0A4,CA4,ERBB2,HOMER2,ITGA8,PDE4D,PODXL,SLC11A2,SLC26A3,SLC34A1,SLC34A2,SLC52A3,UMOD,VANGL2
GO:0044459	plasma membrane part	45	0.000360402	1.67368	0.478558	CYB5R3, LITAF, AP2S1, ERBB2, ITGB4, DAG1, CACNB2, L1CAM, UMOD, ABCA1, SLC11A2, APP, ILK, ROBO2, IL2RG, IFT140, FLVCR1, NCF2, ABCB11, PODXL, GJB3, SLC34A1, ACTN1, GRIA3, ATP1A2, MYH9, CACNA1S, PCLO, SHANK3, CNGA1, SLC34A2, CARD11, SLC26A3, SLC17A5, ITGA8, DOK7, MC2R, PDGFRA, CA4, JAK2, LAMC2, MPL, ATP6V0A4, PHEX, DNM2	57	ABCA1,ABCB11,ANTXR2,AP2S1,APP,ATP1A2,ATP6V0A4,CA4,CACNA1S,CACNB2,CARD11,CNGA1,DAG1,DNM2,ERBB2,FGFR2,FKRP,FLVCR1,FSHR,GJB3,GNAO1,GRIA3,HOMER2,HPGD,IL2RG,ITGA8,ITGB4,JAK2,LITAF,MC2R,MPL,MTSS1L,MYH9,NCF2,PCDH15,PDE4D,PDGFRA,PHEX,PKD2,PODXL,PRRT2,RDH12,ROBO2,RS1,SLC11A2,SLC17A5,SLC26A3,SLC27A4,SLC34A1,SLC34A2,SLC52A2,SLC52A3,SMO,TCTN2,UMOD,VANGL1,VANGL2
GO:0045202	synapse	14	0.000384116	3.23127	0.509973	ALS2, APP, ITGA8, ERBB2, DOK7, MYLK2, PCDH15, GRIA3, L1CAM, ATP1A2, MYH9, PCLO, SHANK3, DNM2	18	ALS2,APP,ATP1A2,CHAT,DAG1,DNM2,DOK7,FGFR2,GRIA3,HOMER2,ILK,ITGA8,KIF1A,MYH9,PCDH15,PCLO,PRRT2,SLC17A5
GO:0044449	contractile fiber part	8	0.00044417	5.80077	0.589485	ALDOA, ACTG2, ACTC1, ILK, MYLK2, ACTN1, CACNA1S, MMP2	9	ACTC1,ACTN1,ALDOA,CACNA1S,DAG1,FLNA,ILK,MMP2,MYLK2
GO:0043005	neuron projection	13	0.000937299	3.11452	1.24018	ALS2, MYLK2, L1CAM, GRIA3, ATP1A2, DFNB31, APP, TSC1, ITGA8, ILK, RELN, ROBO2, MYH14	23	ALS2,APP,ATP1A2,CNGA1,DAG1,DFNB31,DNM2,FLNA,GNAO1,HOMER2,IFT122,IFT140,ILK,ITGA8,KIF1A,L1CAM,MAK,MPL,PCDH15,PRRT2,RELN,ROBO2,TSC1
GO:0043197	dendritic spine	5	0.00111398	10.781	1.47236	ALS2, ITGA8, MYLK2, GRIA3, ATP1A2	5	ALS2,APP,ATP1A2,ITGA8,PRRT2
GO:0031253	cell projection membrane	6	0.00113041	7.56331	1.49392	SLC26A3, ITGA8, SLC34A1, ROBO2, ATP6V0A4, SLC34A2	17	ATP6V0A4,CA4,CNGA1,DNM2,ITGA8,MTSS1L,PKD2,PODXL,ROBO2,SLC11A2,SLC26A3,SLC27A4,SLC34A1,SLC34A2,SMO,TCTN2,UMOD
GO:0031093	platelet alpha granule lumen	5	0.00148591	9.99218	1.95945	APP, F5, ALB, SERPINF2, ACTN1	6	ACTN1,ALB,ALDOA,APP,F5,SERPINF2
GO:0015629	actin cytoskeleton	11	0.00162908	3.35054	2.14637	DFNB31, ALDOA, ACTG2, ACTC1, TSC1, ILK, DAG1, PKD2, MYH14, MYH9, FLNA	10	ACTC1,ACTG2,ACTN1,ALDOA,FLNA,ILK,MTSS1L,MYH14,MYH9,VANGL2
GO:0005856	cytoskeleton	30	0.00220224	1.77993	2.89134	ALDOA, ALS2, KRT6A, LITAF, DAG1, DFNB31, ACTG2, APP, ILK, PKD2, CDK5RAP2, ACTC1, KRT12, MED12, MYLK2, ALMS1, ACTN1, PDE4D, GRIA3, MYH9, MID1, PCLO, FLNA, SHANK3, KIF1A, TSC1, ITGA8, JAK2, MYH14, DNM2	34	ACTC1,ACTG2,ACTN1,ALDOA,ALMS1,ALS2,APP,CDK5RAP2,CTNS,DAG1,DNM2,FLNA,IFT122,IFT140,ILK,JAK2,KIF1A,KRT12,KRT6A,MAK,MID1,MTSS1L,MYH14,MYH9,PCLO,PDE4D,PKD2,PODXL,SLC34A1,STIL,TCTN2,TSC1,UMOD,VANGL2
GO:0030016	myofibril	7	0.00229591	5.16713	3.01258	ALDOA, ACTC1, ILK, MYLK2, ACTN1, CACNA1S, MMP2	10	ACTC1,ACTN1,ALDOA,CACNA1S,DAG1,FLNA,ILK,MMP2,MYLK2,SCO2
GO:0044430	cytoskeletal part	23	0.0025303	1.97954	3.31537	ALS2, KRT6A, ACTC1, LITAF, KRT12, MED12, MYLK2, ALMS1, GRIA3, PDE4D, MYH9, MID1, SHANK3, DFNB31, KIF1A, APP, TSC1, ITGA8, ILK, PKD2, CDK5RAP2, MYH14, DNM2	27	ACTC1,ACTG2,ACTN1,ALMS1,ALS2,APP,CDK5RAP2,DNM2,FLNA,IFT122,IFT140,ILK,KIF1A,KRT12,KRT6A,MAK,MID1,MTSS1L,MYH14,MYH9,PDE4D,PKD2,PODXL,SLC34A1,STIL,UMOD,VANGL2
GO:0030425	dendrite	8	0.00370695	4.02139	4.82221	DFNB31, ALS2, ITGA8, ILK, MYLK2, RELN, GRIA3, ATP1A2	12	ALS2,APP,ATP1A2,FLNA,GNAO1,HOMER2,ILK,ITGA8,KIF1A,L1CAM,PRRT2,RELN
GO:0033267	axon part	5	0.00410896	7.58666	5.33203	ILK, MYLK2, L1CAM, ROBO2, GRIA3	11	ALS2,APP,DAG1,DFNB31,DNM2,ILK,KIF1A,L1CAM,PRRT2,ROBO2,TSC1
GO:0031526	brush border membrane	4	0.00413205	12.1387	5.36124	SLC26A3, SLC34A1, ATP6V0A4, SLC34A2	7	ATP6V0A4,CA4,SLC11A2,SLC26A3,SLC27A4,SLC34A1,SLC34A2
GO:0042641	actomyosin	4	0.00413205	12.1387	5.36124	ACTC1, ILK, MYH14, MYH9	6	ACTC1,ACTN1,ILK,MYH14,MYH9,VANGL2
GO:0005929	cilium	7	0.00483048	4.44613	6.24071	DFNB31, SMO, APP, PKD2, ALMS1, PCDH15, CNGA1	12	ALMS1,APP,CNGA1,IFT122,IFT140,MAK,PCDH15,PKD2,SLC26A3,SMO,TCTN2,UMOD
GO:0005886	plasma membrane	62	0.00542919	1.34499	6.9886	CYB5R3, PRX, AP2S1, L1CAM, MMP2, APP, ILK, ROBO2, FLVCR2, FLVCR1, NCF2, ABCB11, SLC34A1, ACTN1, MYH9, FSHR, PCLO, CNGA1, FLNA, SLC34A2, CARD11, SLC26A3, PLCE1, F5, DOK7, MC2R, PDGFRA, CA4, LAMC2, SEMA4A, FGFR2, PRF1, LITAF, ERBB2, ITGB4, DAG1, CACNB2, UMOD, ABCA1, SLC19A2, SLC11A2, COL6A3, PKD2, IL2RG, IFT140, GNAO1, PODXL, GJB3, PCDH15, GRIA3, ATP1A2, CACNA1S, SHANK3, STAT3, SLC17A5, ITGA8, JAK2…	79	ABCA1,ABCB11,ACKR1,ACTN1,ANTXR2,AP2S1,APP,ATP1A2,ATP6V0A4,CA4,CACNA1S,CACNB2,CARD11,CNGA1,COL6A3,CTNS,DAG1,DNM2,DOK7,ERBB2,F5,FGFR2,FKRP,FLNA,FLVCR1,FLVCR2,FSHR,GJB3,GNAO1,GRIA3,HOMER2,HPGD,HPSE2,IL2RG,ILK,ITGA8,ITGB4,JAK2,L1CAM,LITAF,MC2R,MMP2,MPL,MTSS1L,MYH9,NCF2,PCDH15,PDE4D,PDGFRA,PHEX,PI4KA,PKD2,PLCE1,PODXL,PRF1,PRRT2,PRX,RDH12,RELN,ROBO2,RS1,SEMA4A,SLC11A2,SLC17A5,SLC19A2,SLC26A3,SLC27A4,SL…
GO:0016324	apical plasma membrane	7	0.00559821	4.31242	7.19874	SLC11A2, SLC26A3, ERBB2, CA4, UMOD, ATP6V0A4, SLC34A2	12	ATP6V0A4,CA4,ERBB2,PDE4D,PODXL,SLC11A2,SLC26A3,SLC34A1,SLC34A2,SLC52A3,UMOD,VANGL2
GO:0030017	sarcomere	6	0.00675919	5.01648	8.6303	ALDOA, ACTC1, MYLK2, ACTN1, CACNA1S, MMP2	8	ACTC1,ACTN1,ALDOA,CACNA1S,FLNA,ILK,MMP2,MYLK2
GO:0031982	vesicle	17	0.00731202	2.07897	9.30476	ALDOA, PRF1, TYRP1, NCF2, AP2S1, PI4KA, ACTN1, MYLK2, GRIA3, ABCA1, PCLO, SLC11A2, SLC17A5, APP, F5, SERPINF2, ALB	43	ABCA1,ACKR1,ACTN1,ALB,ALDOA,ALS2,ANTXR2,AP2S1,APP,ATP1A2,ATP6V0A4,CA4,CTNS,CYB5R3,DNM2,ERBB2,F5,FGFR2,GRIA3,GRN,HUWE1,IL2RG,JAK2,KIF1A,LITAF,MAN2B1,NAGLU,NCF2,NTF4,PI4KA,PKD2,PODXL,PRF1,PRRT2,SERPINF2,SFTPC,SLC11A2,SLC17A5,SLC34A1,SMO,TYRP1,VANGL2,VPS53
GO:0044433	cytoplasmic vesicle part	8	0.00776345	3.50528	9.8521	APP, TYRP1, F5, ALB, SERPINF2, AP2S1, ACTN1, GRIA3	29	ACTN1,ALB,ALDOA,ANTXR2,AP2S1,APP,ATP6V0A4,CA4,CYB5R3,DNM2,ERBB2,F5,GRIA3,GRN,HUWE1,JAK2,LITAF,MAN2B1,PI4KA,PKD2,PRF1,PRRT2,SERPINF2,SFTPC,SLC11A2,SLC17A5,SMO,TYRP1,VPS53
GO:0042383	sarcolemma	5	0.00882382	6.11462	11.1258	COL6A3, DAG1, CA4, ATP1A2, CACNA1S	6	ATP1A2,CACNA1S,CACNB2,COL6A3,DAG1,FKRP
GO:0044456	synapse part	9	0.0102481	2.99765	12.8104	ALS2, ITGA8, ERBB2, MYLK2, L1CAM, GRIA3, PCLO, SHANK3, DNM2	14	ALS2,APP,ATP1A2,CHAT,DAG1,DNM2,GRIA3,HOMER2,ILK,ITGA8,KIF1A,PCLO,PRRT2,SLC17A5
GO:0031410	cytoplasmic vesicle	16	0.0112379	2.04202	13.9636	PRF1, TYRP1, NCF2, AP2S1, PI4KA, ACTN1, MYLK2, GRIA3, ABCA1, PCLO, SLC11A2, SLC17A5, APP, F5, SERPINF2, ALB	41	ABCA1,ACKR1,ACTN1,ALB,ALDOA,ALS2,ANTXR2,AP2S1,APP,ATP1A2,ATP6V0A4,CA4,CTNS,CYB5R3,DNM2,ERBB2,F5,FGFR2,GRIA3,GRN,HUWE1,IL2RG,JAK2,KIF1A,LITAF,MAN2B1,NCF2,NTF4,PI4KA,PKD2,PRF1,PRRT2,SERPINF2,SFTPC,SLC11A2,SLC17A5,SLC34A1,SMO,TYRP1,VANGL2,VPS53
GO:0005903	brush border	4	0.0181444	7.12486	21.6264	SLC26A3, SLC34A1, ATP6V0A4, SLC34A2	9	ACTN1,ATP6V0A4,CA4,MYH9,SLC11A2,SLC26A3,SLC27A4,SLC34A1,SLC34A2
GO:0005615	extracellular space	16	0.0192183	1.91383	22.7594	NOG, DAG1, PCDH15, BMP15, MMP2, F5, SERPINA7, SERPINF2, ALB, GRN, TGFBI, COL6A3, SFTPC, LAMC2, RELN, RS1	24	ALB,ALDOA,APP,BMP15,CA4,CPA6,DAG1,F5,FKRP,LAMC2,MAN2B1,MMP2,NAGLU,NOG,PCDH15,PODXL,RELN,RS1,SEMA4A,SERPINA7,SERPINF2,SFTPC,TGFBI,WISP3
GO:0031674	I band	4	0.0289914	5.95897	32.3971	ALDOA, ACTC1, ACTN1, CACNA1S	5	ACTC1,ACTN1,ALDOA,CACNA1S,FLNA
GO:0045121	membrane raft	6	0.0301952	3.43787	33.5039	CARD11, ERBB2, DAG1, JAK2, ABCA1, ATP1A2	8	ABCA1,APP,ATP1A2,CARD11,DAG1,JAK2,PODXL,SLC34A1
GO:0001725	stress fiber	3	0.0338696	10.242	36.7797	ILK, MYH14, MYH9	4	ACTN1,ILK,MYH9,VANGL2
GO:0031090	organelle membrane	21	0.0424129	1.56994	43.8278	CYB5R3, TYRP1, AP2S1, DPAGT1, GRIA3, SLC11A2, CYP7B1, SLC25A20, PLCE1, SLC17A5, ALAS2, PRICKLE1, LARGE, AGPS, MPDU1, NDUFS8, PEX26, SLC25A1, CTNS, ATP6V0A4, SCO2	48	ABCA1,AGPS,ALAS2,ANTXR2,AP2S1,APP,ATP6V0A4,CA4,CNGA1,CTNS,CYB5R3,CYP7B1,DNM2,DPAGT1,ERBB2,F5,FA2H,FKRP,FLVCR1,GRIA3,LARGE,LITAF,MGAT2,MPDU1,NDUFS8,PDE4D,PEX26,PEX7,PI4KA,PKD2,PLCE1,POMT2,PRICKLE1,PRRT2,SCO2,SFTPC,SLC11A2,SLC17A5,SLC25A1,SLC25A20,SLC27A4,SMO,STAT3,TCTN2,TREX1,TYRP1,UMOD,VPS53
GO:0044421	extracellular region part	19	0.0425438	1.62165	43.9299	ALDOA, NOG, DAG1, PCDH15, GRIA3, BMP15, MMP2, F5, SERPINA7, LAMC3, ALB, SERPINF2, GRN, TGFBI, COL6A3, SFTPC, LAMC2, RELN, RS1	29	ALB,ALDOA,APP,BMP15,CA4,COL6A3,CPA6,DAG1,F5,FKRP,FOXL2,HPSE2,LAMC2,LAMC3,MAN2B1,MMP2,NAGLU,NOG,PCDH15,PODXL,RELN,RS1,SEMA4A,SERPINA7,SERPINF2,SFTPC,SLC11A2,TGFBI,WISP3
GO:0044437	vacuolar part	4	0.0425852	5.12099	43.9621	SLC11A2, SLC17A5, CTNS, ATP6V0A4	11	AP2S1,ATP6V0A4,CTNS,CYB5R3,GRN,LITAF,MAN2B1,NAGLU,SGSH,SLC11A2,SLC17A5
GO:0005764	lysosome	7	0.0435833	2.71825	44.7346	SLC11A2, SGSH, NAGLU, SLC17A5, LITAF, CTNS, MAN2B1	12	AP2S1,CTNS,CYB5R3,GRN,LITAF,MAN2B1,NAGLU,NCF2,PRF1,SGSH,SLC11A2,SLC17A5
GO:0043232	intracellular non-membrane-bounded organelle	40	0.0817321	1.26249	67.8486	ALDOA, ALS2, NBN, KRT6A, LITAF, DAG1, DFNB31, ACTG2, APP, ILK, PKD2, CDK5RAP2, FANCC, ACTC1, POLH, NCF2, KRT12, MED12, MYLK2, ALMS1, ACTN1, PCDH15, GRIA3, PDE4D, MYH9, MID1, PCLO, SHANK3, STAT3, FLNA, ATRX, KIF1A, HUWE1, TSC1, ITGA8, JAK2, MYH14, HPGD, DNM2, PHF6	52	ACTC1,ACTG2,ACTN1,AGPS,ALDOA,ALMS1,ALS2,APP,ATRX,CACNA1S,CDK5RAP2,CTNS,CYB5R3,DAG1,DNM2,DNMT1,ESRRB,FBXO18,FLNA,IFT122,IFT140,ILK,JAK2,KIF1A,KRT12,KRT6A,MAK,MID1,MMP2,MTSS1L,MYH14,MYH9,MYLK2,NBN,NCF2,NHEJ1,PAX6,PCLO,PDE4D,PHF6,PKD2,PODXL,SCO2,SLC34A1,SMARCAL1,STAT3,STIL,TCF4,TCTN2,TSC1,UMOD,VANGL2
GO:0005887	integral to plasma membrane	21	0.082592	1.44836	68.247	NCF2, ABCB11, PODXL, SLC34A1, ITGB4, DAG1, CACNB2, ABCA1, ATP1A2, MYH9, CNGA1, SLC34A2, SLC17A5, APP, ITGA8, MC2R, PDGFRA, IL2RG, MPL, PHEX, FLVCR1	28	ABCA1,ABCB11,APP,ATP1A2,CACNB2,CNGA1,FGFR2,FLVCR1,FSHR,GRIA3,IL2RG,ITGA8,ITGB4,MC2R,MPL,NCF2,PCDH15,PDGFRA,PHEX,PKD2,PODXL,SLC11A2,SLC17A5,SLC26A3,SLC34A1,SLC34A2,SLC52A2,SLC52A3
GO:0031252	cell leading edge	5	0.0870062	2.96869	70.2211	ALS2, TSC1, ITGA8, ROBO2, MYH9	16	ACTC1,ACTG2,ACTN1,ALS2,APP,DAG1,DNM2,ILK,ITGA8,ITGB4,MTSS1L,MYH9,PKD2,PODXL,ROBO2,TSC1
GO:0005576	extracellular region	32	0.0897755	1.30445	71.401	ALDOA, FGFR2, PRF1, NOG, ERBB2, DAG1, UMOD, BMP15, MMP2, APP, SERPINA7, ALB, WISP3, TGFBI, COL6A3, SFTPC, RS1, CPA6, NTF4, ACTN1, PCDH15, GRIA3, FLNA, CNGA1, EYS, F5, LAMC3, SERPINF2, GRN, RELN, ANTXR2, LAMC2	38	ACTN1,ALB,ALDOA,ANTXR2,APP,BMP15,CA4,COL6A3,CPA6,CYB5R3,DAG1,F5,FGFR2,FKRP,FLNA,FOXL2,GRN,HPSE2,HUWE1,LAMC2,LAMC3,MAN2B1,MMP2,NAGLU,NOG,NTF4,PCDH15,PODXL,PRF1,RELN,RS1,SEMA4A,SERPINA7,SERPINF2,SFTPC,SLC11A2,TGFBI,WISP3
GO:0031226	intrinsic to plasma membrane	21	0.098093	1.41618	74.6898	NCF2, ABCB11, PODXL, SLC34A1, ITGB4, DAG1, CACNB2, ABCA1, ATP1A2, MYH9, CNGA1, SLC34A2, SLC17A5, APP, ITGA8, MC2R, PDGFRA, IL2RG, MPL, PHEX, FLVCR1	29	ABCA1,ABCB11,APP,ATP1A2,CA4,CACNB2,CNGA1,FGFR2,FLVCR1,FSHR,GRIA3,IL2RG,ITGA8,ITGB4,MC2R,MPL,NCF2,PCDH15,PDGFRA,PHEX,PKD2,PODXL,SLC11A2,SLC17A5,SLC26A3,SLC34A1,SLC34A2,SLC52A2,SLC52A3
GO:0030054	cell junction	11	0.0989312	1.73995	75.001	ABCB11, ILK, DOK7, GJB3, ACTN1, GRIA3, MYH9, PCLO, SHANK3, IFT140, DNM2	23	ABCB11,ACTN1,APP,ATP1A2,CDK5RAP2,DAG1,DOK7,FLNA,GJB3,GRIA3,HOMER2,ILK,ITGB4,JAK2,MYH9,PCLO,PDGFRA,PKD2,PODXL,PRRT2,PRX,SLC17A5,VANGL2
		Molecular function
		DAVID GO					STRING GO
Term ID	GO Term	Count	PValue	Fold Enrichment	FDR	Genes	observed gene count	matching proteins in your network (labels)
GO:0046983	protein dimerization activity	16	0.0023759	2.42571	3.37576	ALS2, TYRP1, NOG, ERBB2, TREX1, MYH9, FOXP3, FLNA, STAT3, FOXP2, HNF4A, PDGFRA, ROBO2, TCF4, HPGD, WWOX	27	ACTN1,ALS2,APP,BHLHA9,ERBB2,FGFR2,FLNA,FOXP2,FOXP3,HNF4A,HOMER2,HPGD,KIF1A,MID1,MYH9,NOG,PDGFRA,PEX7,PKD2,SERPINF2,SLC34A1,STAT3,TCF4,TREX1,TYRP1,WWOX,YARS2
GO:0019899	enzyme binding	15	0.00444299	2.35672	6.22616	ALS2, NCF2, ERBB2, ABCA1, FOXP3, FLNA, STAT3, PLCE1, SERPINF2, PKD2, CHM, JAK2, CDK5RAP2, ATP6V0A4, DNM2	34	ABCA1,ALS2,APP,ATP6V0A4,CDK5RAP2,CHM,DNM2,DOK7,DYM,ERBB2,ESRRB,FGFR2,FLNA,FOXL2,FOXP3,IL2RG,ILK,JAK2,MID1,MTSS1L,NCF2,PAX6,PCCA,PDE4D,PDGFRA,PEX26,PEX7,PHF6,PKD2,PLCE1,SERPINF2,SIX3,STAT3,WWOX
GO:0042802	identical protein binding	17	0.00465143	2.18266	6.5092	ALDOA, ALS2, NOG, TYRP1, ERBB2, TREX1, L1CAM, MYH9, FOXP3, FLNA, FOXP2, APP, HNF4A, PDGFRA, ROBO2, NHEJ1, HPGD	33	ACTN1,ALB,ALDOA,ALS2,APP,ASPA,DAG1,ERBB2,FGFR2,FLNA,FOXP2,FOXP3,HNF4A,HOMER2,HPGD,JAK2,KIF1A,MID1,MYH9,NOG,PDGFRA,PEX7,PKD2,PRF1,ROBO2,SERPINF2,SFTPC,SLC34A1,STAT3,TCF4,TREX1,TYRP1,YARS2
GO:0050662	coenzyme binding	8	0.00645844	3.63186	8.92983	D2HGDH, ALAS2, HNF4A, AGPS, IDH2, HPGD, WWOX, ETFA	10	AGPS,ALAS2,ALB,CYB5R3,D2HGDH,ETFA,HPGD,IDH2,PCCA,WWOX
GO:0042803	protein homodimerization activity	11	0.00740708	2.70623	10.1771	ALS2, TYRP1, NOG, HNF4A, PDGFRA, TREX1, MYH9, FOXP3, HPGD, FLNA, FOXP2	24	ACTN1,ALS2,APP,FGFR2,FLNA,FOXP2,FOXP3,HNF4A,HOMER2,HPGD,KIF1A,MID1,MYH9,NOG,PDGFRA,PEX7,PKD2,SERPINF2,SLC34A1,STAT3,TCF4,TREX1,TYRP1,YARS2
GO:0048037	cofactor binding	9	0.0108133	2.97003	14.5259	D2HGDH, ALAS2, HNF4A, AGPS, ALB, IDH2, HPGD, WWOX, ETFA	17	AGPS,ALAS2,ALB,CYB5R3,CYP7B1,D2HGDH,ETFA,FA2H,FLVCR2,HPGD,IDH2,JAK2,MMAB,MOCS1,NDUFS8,PCCA,WWOX
GO:0019904	protein domain specific binding	10	0.019239	2.4825	24.4557	DFNB31, CARD11, LITAF, ILK, MED12, JAK2, GRIA3, MTSS1L, SHANK3, SH3BP2	18	AIP,APP,ATRX,CARD11,DAG1,DNM2,HOMER2,ILK,JAK2,L1CAM,LITAF,MED12,MYH9,PAX6,PKD2,SH3BP2,SLC34A1,STK11
GO:0000166	nucleotide binding	37	0.0416429	1.35426	45.8848	FGFR2, D2HGDH, STK11, ERBB2, IARS2, ABCA1, MCCC2, ACTG2, AGPS, ILK, IDH2, PAPSS2, MOCS1, ETFA, ACTC1, GNAO1, MAK, ABCB11, PI4KA, TREX1, MYLK2, ATP1A2, MYH9, MMAB, CNGA1, ATRX, KIF1A, FBXO18, SMARCAL1, PDGFRA, JAK2, YARS2, MYH14, HPGD, PCCA, SLC27A4, DNM2	39	ABCA1,ABCB11,ACTC1,ACTG2,AGPS,ATP1A2,ATRX,CNGA1,CYB5R3,D2HGDH,DNM2,DNMT1,ERBB2,ETFA,FBXO18,FGFR2,GNAO1,HPGD,IARS2,IDH2,ILK,JAK2,KIF1A,MAK,MCCC2,MMAB,MOCS1,MYH14,MYH9,MYLK2,PAPSS2,PCCA,PDE4D,PDGFRA,PI4KA,SLC27A4,SMARCAL1,STK11,YARS2
GO:0008134	transcription factor binding	12	0.0469902	1.92213	50.0842	SLC26A3, NBN, HNF4A, PRICKLE1, MED17, MED12, DNMT1, TCF4, FOXP3, STAT3, FLNA, AIP	14	AIP,ESRRB,FLNA,FOXL2,FOXP2,FOXP3,HNF4A,MED12,MED17,NBN,PAX6,SIX3,STAT3,TCF4
GO:0016887	ATPase activity	9	0.0500489	2.21419	52.3477	ACTC1, ABCB11, FBXO18, SMARCAL1, ABCA1, MYH14, ATP1A2, MYH9, ATP6V0A4	11	ABCA1,ABCB11,ACTC1,ATP1A2,ATP6V0A4,ATRX,FBXO18,KIF1A,MYH14,MYH9,SMARCAL1
GO:0005524	ATP binding	26	0.0514349	1.44647	53.3417	FGFR2, ACTC1, STK11, MAK, ABCB11, ERBB2, PI4KA, MYLK2, ATP1A2, IARS2, ABCA1, MYH9, MMAB, ATRX, ACTG2, MCCC2, KIF1A, FBXO18, ILK, SMARCAL1, PDGFRA, JAK2, YARS2, MYH14, PAPSS2, PCCA	26	ABCA1,ABCB11,ACTC1,ACTG2,ATP1A2,ATRX,ERBB2,FBXO18,FGFR2,IARS2,ILK,JAK2,KIF1A,MAK,MCCC2,MMAB,MYH14,MYH9,MYLK2,PAPSS2,PCCA,PDGFRA,PI4KA,SMARCAL1,STK11,YARS2
GO:0032559	adenyl ribonucleotide binding	26	0.0585672	1.42715	58.1584	FGFR2, ACTC1, STK11, MAK, ABCB11, ERBB2, PI4KA, MYLK2, ATP1A2, IARS2, ABCA1, MYH9, MMAB, ATRX, ACTG2, MCCC2, KIF1A, FBXO18, ILK, SMARCAL1, PDGFRA, JAK2, YARS2, MYH14, PAPSS2, PCCA	28	ABCA1,ABCB11,ACTC1,ACTG2,ATP1A2,ATRX,CYB5R3,ERBB2,FBXO18,FGFR2,IARS2,ILK,JAK2,KIF1A,MAK,MCCC2,MMAB,MYH14,MYH9,MYLK2,PAPSS2,PCCA,PDE4D,PDGFRA,PI4KA,SMARCAL1,STK11,YARS2
GO:0032555	purine ribonucleotide binding	30	0.0769068	1.34266	68.5032	FGFR2, STK11, ERBB2, IARS2, ABCA1, MCCC2, ACTG2, ILK, PAPSS2, MOCS1, ACTC1, GNAO1, ABCB11, MAK, PI4KA, MYLK2, ATP1A2, MYH9, MMAB, CNGA1, ATRX, KIF1A, FBXO18, SMARCAL1, PDGFRA, JAK2, YARS2, MYH14, PCCA, DNM2	32	ABCA1,ABCB11,ACTC1,ACTG2,ATP1A2,ATRX,CNGA1,CYB5R3,DNM2,ERBB2,FBXO18,FGFR2,GNAO1,IARS2,ILK,JAK2,KIF1A,MAK,MCCC2,MMAB,MOCS1,MYH14,MYH9,MYLK2,PAPSS2,PCCA,PDE4D,PDGFRA,PI4KA,SMARCAL1,STK11,YARS2
